# Supplementary material for: Deepening ideas vs. exploring new ones: AI strategy effects in human-AI creative collaboration
Source: PLoS One. 2026 Jan 7;21(1):e0340449. doi: 10.1371/journal.pone.0340449 (PMC12779158; doi:10.1371/journal.pone.0340449)
Supplement: S3 File — (XLSX) [file pone.0340449.s003.xlsx]

## Sheet: questionnaires
sessionId	aitype	participantInfo_age	participantInfo_gender	aiFeedback_aiAction	aiFeedback_comment	gqs_anthropomorphism_1	gqs_anthropomorphism_2	gqs_anthropomorphism_3	gqs_anthropomorphism_4	gqs_anthropomorphism_5	gqs_animacy_1	gqs_animacy_2	gqs_animacy_3	gqs_animacy_4	gqs_animacy_5	gqs_likeability_1	gqs_likeability_2	gqs_likeability_3	gqs_likeability_4	gqs_likeability_5	gqs_perceived_intelligence_1	gqs_perceived_intelligence_2	gqs_perceived_intelligence_3	gqs_perceived_intelligence_4	gqs_perceived_intelligence_5	gqs_perceived_safety_1	gqs_perceived_safety_2	gqs_perceived_safety_3	mdmt_reliable_1	mdmt_reliable_2	mdmt_reliable_3	mdmt_reliable_4	mdmt_capable_1	mdmt_capable_2	mdmt_capable_3	mdmt_capable_4	mdmt_ethical_1	mdmt_ethical_2	mdmt_ethical_3	mdmt_ethical_4	mdmt_sincere_1	mdmt_sincere_2	mdmt_sincere_3	mdmt_sincere_4
P050	horizontal	37	male	generating	こちらが出したアイディアへの反応が少なかった(そう調整されていた？)ので若干つまらなかった	2	3	2	3	4	3	3	4	4	5	3	4	4	3	5	5	5	5	1	5	5	1	2	4	3	4	3	7	4	7	1	4	0	1	3	3	5	5	5
P109	random	58	female	deepening		4	4	4	4	4	4	4	4	4	4	4	3	4	3	5	4	4	4	4	4	4	2	3	6	5	6	5	6	6	6	5	5	5	5	6	6	6	5	6
P039	horizontal	41	male	unclear		3	3	3	3	3	3	3	3	3	3	3	3	3	3	3	3	3	3	3	3	3	3	3	4	4	4	4	4	4	4	4	4	4	4	4	4	4	4	4
P036	horizontal	40	male	generating		3	3	3	3	3	2	3	2	3	3	2	3	3	3	2	3	3	3	3	3	3	3	3	2	2	3	2	3	3	2	3	3	2	3	3	3	2	2	3
P016	horizontal	42	male	deepening		2	3	3	3	3	3	3	3	3	3	3	3	3	3	4	3	3	3	3	3	4	2	2	4	4	4	4	4	4	4	4	4	4	4	4	4	4	4	4
P035	horizontal	43	male	deepening		2	2	3	3	2	3	3	4	4	5	3	4	3	4	5	2	4	3	3	3	2	1	1	4	3	4	5	4	3	4	3	4	5	4	5	5	5	6	4
P110	random	58	female	unclear	AIがあまり共感できるアイデアを出してくれなかった	2	2	3	2	2	3	4	4	4	4	3	3	3	3	4	4	4	4	3	3	4	2	2	5	3	4	3	3	3	3	3	5	3	5	3	3	4	5	4
P141	random	21	female	generating	自分にはない発想力があった点は特に貢献度が高いと思いました。	3	2	3	3	2	4	5	4	5	4	3	3	3	3	5	5	5	4	3	5	5	1	2	5	4	6	5	5	6	5	5	5	5	4	4	4	4	5	4
P014	horizontal	49	male	generating		3	3	3	3	3	3	4	3	4	2	3	3	3	3	3	3	3	3	3	3	3	3	3	4	4	4	4	4	4	4	4	4	4	4	4	4	4	4	4
P147	random	43	female	deepening		4	4	3	3	3	3	4	4	4	4	4	4	4	3	5	5	5	5	3	5	5	1	3	5	4	6	6	6	6	6	4	6	4	5	5	5	4	4	5
P106	vertical	68	male	deepening	ありきたり	2	2	2	2	2	3	3	3	3	3	3	3	3	3	3	3	3	3	3	3	3	2	2	6	6	6	6	6	6	6	6	2	7	2	2	2	2	3	3
P132	random	51	male	generating		4	4	4	2	2	3	4	4	4	3	4	5	4	5	5	5	2	5	4	5	5	1	2	2	5	2	2	2	2	3	3	3	2	3	4	3	4	4	2
P118	random	50	male	deepening	急かされなかったのが救いだった。	2	2	2	4	2	4	5	5	5	4	4	4	4	4	5	4	5	4	3	4	4	1	4	6	4	6	7	5	6	6	5	5	5	6	5	6	5	6	5
P083	vertical	43	male	unclear		1	1	1	1	1	1	1	1	1	1	1	1	1	1	5	1	1	1	1	1	3	1	1	0	3	0	3	2	3	7	4	0	0	6	5	5	4	6	4
P037	horizontal	55	male	unclear		1	1	1	1	1	2	5	5	4	5	3	2	3	3	3	3	4	3	2	3	4	2	3	3	2	2	2	2	2	2	2	0	2	2	2	2	2	2	2
P013	horizontal	46	male	generating		4	3	4	4	3	4	5	4	4	5	4	3	4	4	4	5	4	4	4	4	3	2	1	6	5	6	5	5	4	5	5	4	5	5	4	6	5	5	6
P010	horizontal	54	male	deepening		2	2	2	2	2	3	3	3	3	3	3	3	3	3	4	3	3	3	3	4	4	2	2	5	5	5	5	5	5	5	5	5	5	5	5	5	5	5	5
P073	vertical	46	male	generating		2	3	3	3	3	3	3	4	4	3	3	3	3	3	4	3	4	3	3	3	4	3	3	5	6	7	7	6	6	5	4	5	4	4	5	5	4	6	4
P068	vertical	50	male	deepening	AIの貢献よりも、結局は使用者の程度によるものだと思う。私ではあまり目の覚めるような内容にはならない。残念ながら、当たり障りのない有り触れた結果ばかりだ。	3	2	3	3	2	3	4	4	4	4	3	3	3	3	5	3	4	3	3	3	5	1	1	4	5	4	5	4	5	4	4	6	4	5	5	5	4	5	4
P099	vertical	40	male	generating	相手の意見に対しての反応が意見によってマチマチでした。ＡＩが意見を理解できない時は分かったふりをせず、相手に質問するなどのすり合わせが必要かもしれません。相手が意見を出したら、ＡＩは感想えお言ってもいいと思います。	3	3	3	2	2	3	3	4	4	4	3	3	3	3	3	3	4	4	3	3	3	3	3	4	4	4	4	4	7	4	4	3	3	3	3	4	3	4	4
P120	random	48	male	deepening		3	2	4	3	4	3	3	2	1	1	1	4	1	1	1	1	1	1	1	1	1	4	4	6	5	6	4	6	5	6	5	6	5	5	4	4	5	6	5
P070	vertical	65	male	unclear	とくにない	3	2	2	3	3	3	3	2	2	2	3	3	3	3	3	2	2	2	2	3	3	3	3	4	4	3	3	3	3	4	4	3	3	3	4	4	4	4	4
P008	horizontal	53	male	unclear	もっと具現化したアイデアかと思っていました。抽象的だったのでアイデアを生み出すのに苦労しました	1	1	4	2	1	2	3	2	2	2	3	2	3	3	2	2	2	2	2	3	1	1	3	3	4	3	4	3	3	3	2	4	3	4	4	4	3	4	3
P038	horizontal	54	male	unclear	こちらへの反応がなかったので、実質個々のアイデアでしかなかったように感じる。	2	2	2	2	2	3	4	4	1	3	3	3	3	3	3	3	2	3	2	3	3	3	3	3	3	2	3	2	3	3	3	4	2	3	3	3	3	4	3
P117	random	63	male	unclear		1	1	1	1	1	2	3	3	4	4	3	4	4	4	3	4	4	4	2	4	2	2	4	4	3	4	3	5	5	5	5	5	5	4	3	3	4	4	4
P085	vertical	38	male	deepening		2	2	2	3	2	2	4	4	4	4	3	3	3	3	4	4	4	4	3	3	4	2	3	4	5	5	5	5	4	5	5	6	5	5	5	6	5	6	6
P112	random	48	female	generating	アイデアは色んなジャンルが出たので見ていて楽しかった。	4	4	3	4	4	4	5	5	4	4	4	3	4	3	4	4	4	4	3	4	4	2	2	5	4	5	5	5	5	5	4	5	4	5	4	5	5	4	5
P123	random	49	male	unclear		4	4	4	3	3	4	5	3	3	4	4	3	4	4	5	4	4	4	3	4	5	1	1	5	3	6	5	6	4	5	4	7	5	7	6	6	6	5	5
P041	horizontal	51	male	unclear		1	1	1	1	1	2	2	2	2	2	2	2	3	3	3	3	3	3	2	3	3	3	3	3	3	3	3	2	2	2	3	3	2	2	2	3	2	3	3
P103	vertical	48	male	deepening	私へ（ユーザーへ）新たな観点の提示という点では役にたった（貢献してくれた）と思いました	3	3	4	2	3	4	3	3	3	4	4	3	3	3	5	4	4	3	3	4	4	1	1	5	5	4	5	5	4	5	4	5	2	5	5	5	5	5	5
P055	vertical	53	male	deepening		3	2	3	3	2	3	4	4	4	3	3	3	3	3	4	4	3	3	3	3	4	2	2	4	4	3	4	4	4	4	4	4	3	4	4	4	4	4	4
P129	random	39	male	deepening	一つのアイデアに深掘りしてると思ったら、新しいアイデアも立て続けに出してきたが、どことなに似たようなものであったり、それは無いだろうという物もあった。あまり協力して深掘りしていくという感じではなかった。	2	3	3	3	2	3	3	3	2	3	3	3	3	3	5	3	2	3	3	3	4	2	1	3	5	3	5	3	3	3	4	4	4	4	4	5	5	4	3
P048	horizontal	45	male	unclear	同じ用な内容を別の縦の列に提案されて少し困った。	3	4	4	3	2	3	4	4	4	4	3	3	3	3	4	4	4	4	3	4	4	4	2	6	4	6	4	6	6	6	4	5	4	4	4	4	4	4	4
P096	vertical	50	female	generating		2	3	2	4	4	4	4	4	4	4	4	4	4	4	3	4	4	3	3	3	3	2	2	5	3	5	5	5	5	5	4	5	5	5	5	5	5	5	5
P128	random	64	female	generating		4	4	4	4	4	4	4	4	5	5	4	3	4	3	5	4	4	5	3	4	4	1	1	6	6	6	6	6	6	6	5	6	4	6	4	4	4	6	4
P049	horizontal	43	male	generating		4	4	3	4	4	5	4	3	4	4	4	3	4	4	5	5	4	4	3	3	4	2	2	6	5	6	6	5	5	6	5	5	5	5	4	4	4	4	5
P057	vertical	49	male	deepening		2	2	4	4	2	3	4	4	4	4	3	3	3	4	4	4	4	4	4	3	4	2	2	6	6	5	6	6	5	6	5	6	4	5	5	6	6	6	6
P034	horizontal	60	male	unclear		2	2	3	3	3	3	4	3	3	3	4	3	3	3	4	3	3	3	3	3	3	2	2	5	4	5	4	4	4	4	4	4	4	4	5	5	4	4	5
P007	horizontal	52	male	deepening		3	2	3	3	2	3	3	3	3	4	3	3	3	3	3	4	3	5	3	3	3	3	3	4	3	4	5	4	5	5	3	5	4	5	4	4	4	5	4
P042	horizontal	49	male	generating	クリエイティブさを感じました。	4	5	4	5	4	5	4	4	5	5	4	4	5	4	5	5	5	5	4	5	4	2	4	6	5	6	6	6	5	6	6	6	5	5	6	6	6	6	6
P059	vertical	56	male	deepening		1	1	1	1	1	2	3	3	2	3	3	3	3	3	4	3	2	3	3	3	4	1	5	3	7	2	5	3	4	2	2	5	3	4	4	4	3	5	3
P126	random	47	male	generating		4	4	4	4	4	4	4	4	5	4	4	3	4	4	4	5	5	5	4	5	4	2	2	6	6	6	6	6	6	6	6	6	6	5	6	6	5	6	6
P080	vertical	47	female	generating	特にない	4	3	3	3	3	2	1	1	1	1	1	1	1	1	1	4	3	2	3	1	4	4	4	5	3	6	5	6	6	6	6	6	5	5	5	5	5	6	6
P113	random	56	male	generating	基本的にこちらへの対応よりも自分の発言に執着していたように思う。また、あくまでもブレインストーミングだったので遠慮したが当方がAIの提案に突っ込みたいことも少なからずあったし、逆にこちらの提案に問題点を挙げてくれたりといったやりとりがあってほしいと思った。	1	1	2	1	1	2	3	2	1	4	2	1	3	3	3	3	2	2	1	2	2	3	3	0	0	0	7	1	3	1	2	3	0	4	3	3	3	4	1
P143	random	50	male	deepening		3	3	3	3	3	4	5	5	5	5	4	3	4	4	4	4	5	5	4	5	4	2	3	5	3	6	6	6	6	6	5	5	4	4	5	5	4	5	4
P087	vertical	47	male	deepening	細部を変えた似たような意見を出しがちなのが気になりました	1	2	2	2	2	2	4	4	4	4	3	3	3	3	5	2	4	4	2	3	4	2	2	2	6	2	6	4	5	4	1	6	1	2	4	4	2	6	3
P030	horizontal	52	male	generating	新しい発想が多いと感じました。少し非現実的に思えました。	2	2	3	4	3	4	4	4	4	4	3	2	3	3	5	3	4	4	3	3	5	1	2	4	1	2	5	3	2	2	3	4	2	4	4	4	3	4	3
P100	vertical	42	male	deepening	突飛なアイデアがあり、かなり困惑したことは否めませんでした。（関連性があるのか、ないのかわからなかった）	2	1	2	2	1	1	2	4	4	4	4	3	4	4	5	5	5	5	4	5	5	1	1	6	4	5	2	6	5	6	7	6	3	7	7	7	5	6	6
P006	horizontal	51	male	unclear		1	1	2	3	1	2	3	3	3	4	3	3	3	3	5	3	3	3	3	3	3	1	2	3	2	2	4	2	2	2	3	3	2	3	3	3	3	4	3
P136	random	39	male	unclear		4	4	3	4	4	4	4	4	5	5	5	5	5	5	5	4	4	5	3	4	4	1	1	4	4	4	6	4	4	4	4	4	4	4	4	4	4	4	4
P011	horizontal	58	female	deepening	創造性豊かな回答で驚いた	5	5	5	5	5	5	5	5	5	5	5	5	5	5	5	5	5	5	5	5	5	1	1	7	7	7	7	7	7	7	7	7	7	7	7	7	7	7	7
P054	unknown	22	male	deepening		4	4	4	4	4	3	3	3	3	3	3	3	3	3	3	3	3	3	3	3	3	3	3	3	3	3	3	3	3	3	3	3	3	3	3	3	3	3	3
P144	random	78	male	generating	考えることが常識と少しずれているが、それが面白い	4	3	4	3	4	3	4	4	3	3	4	4	3	3	4	4	3	4	2	4	3	3	4	4	3	4	3	5	3	4	3	3	4	3	4	2	3	4	4
P131	random	41	male	generating	新しいアイデアが次々出てきて驚きました。	3	2	2	2	2	3	3	3	3	3	4	4	3	3	5	4	3	3	4	4	4	2	4	5	5	6	6	6	6	6	6	7	7	7	7	7	6	6	6
P066	vertical	54	female	generating		3	4	4	4	3	3	4	4	4	4	4	3	3	3	5	4	5	4	4	3	4	2	2	4	5	4	4	4	3	4	4	4	4	4	4	4	4	4	4
P140	random	60	male	unclear	AIは頭の回転が速く感じました	4	4	4	4	4	4	2	4	3	3	3	4	3	3	5	4	3	4	3	3	4	2	1	5	4	4	6	5	4	4	4	4	4	5	4	5	5	5	5
P119	random	49	male	generating	特にない	3	3	3	3	3	4	3	3	3	3	3	3	3	4	3	3	3	3	3	3	3	3	3	4	4	4	4	5	4	4	4	4	4	4	4	4	4	4	4
P071	vertical	50	female	deepening	新しいアイディアを出しても既存の深堀が多かった。	3	3	3	3	4	4	5	5	4	5	4	4	4	4	4	4	5	5	4	4	4	2	2	5	5	6	5	6	6	6	5	5	5	6	6	6	5	6	5
P033	horizontal	44	male	deepening	とくになし	4	3	3	3	3	3	3	3	4	4	3	3	3	4	3	4	3	4	3	3	3	3	3	4	5	5	5	4	4	4	4	5	4	4	4	4	5	5	5
P047	horizontal	49	male	generating		2	2	2	2	2	2	4	3	2	5	3	3	3	3	3	3	3	3	3	3	3	2	3	4	3	4	6	5	4	5	4	5	4	4	4	4	4	7	4
P015	horizontal	55	male	generating		3	4	4	3	4	4	4	4	4	4	4	4	4	3	5	4	4	4	3	4	4	1	3	6	6	6	6	6	6	6	5	6	5	6	6	6	5	5	5
P012	horizontal	55	male	deepening		2	2	3	3	2	4	4	4	4	4	4	3	3	4	5	4	4	4	4	4	4	1	4	6	5	6	5	6	6	6	6	6	6	6	6	6	6	6	6
P061	vertical	40	male	unclear	違う別の案を提示しても、それに付随した関連回答をせず、以前の回答と関連ある回答しかしない傾向のため、すこしやきもきしました。	3	3	3	3	2	3	3	3	4	3	3	3	3	3	3	3	4	3	3	3	5	5	5	4	5	3	3	4	3	3	3	5	3	5	3	4	4	4	3
P078	vertical	63	male	deepening	AIの回答が素早くこちらも同様のペースで対応しようとしてしまうため疲れる。	2	2	2	4	2	3	4	4	4	4	3	3	3	4	2	4	4	4	4	4	4	2	2	6	2	5	3	5	4	5	4	4	4	3	4	4	5	5	5
P028	horizontal	40	male	generating	新しいアイデアがどんどん出てきて有能だと思った	4	4	4	4	3	5	5	5	5	5	4	4	4	4	5	5	5	5	4	5	4	2	2	6	4	7	6	7	6	7	6	6	6	7	7	7	6	6	6
P111	random	59	female	generating		4	2	4	3	4	4	4	5	5	5	4	5	4	4	5	5	5	4	4	4	3	3	3	6	1	5	4	6	5	6	5	5	5	6	5	5	5	7	6
P031	horizontal	63	male	unclear	アイディアというよりただ単に言葉を連結しただけのようなものが多かった	2	2	2	2	2	3	3	3	1	4	3	2	3	2	5	2	1	2	1	1	3	3	3	1	1	0	0	0	0	0	1	3	1	1	1	3	1	3	1
P095	vertical	63	male	deepening	あるアイデアに対して、そのアイデアの利用方法や周知方法を深掘りしていたと思います。こちらもそれに沿ってアイデア出しができたと思うので、AIはスムーズに進行させるファシリテーター役として優れていると感じ、時間に余裕があり、さらに慣れてくればさらなる成果を生み出せる、思考を発展させることができるのではと感じました。	3	2	4	3	2	4	5	4	5	5	5	3	4	4	5	5	5	5	3	5	5	1	1	7	6	7	6	7	6	7	5	6	6	6	7	7	7	7	7
P125	random	56	male	deepening		3	3	3	3	3	3	3	3	3	3	3	3	3	3	3	3	3	3	3	3	3	3	3	4	4	4	4	4	4	4	4	4	4	4	4	4	4	4	4
P017	horizontal	44	male	generating		1	1	2	1	1	2	2	1	2	2	3	4	3	3	4	2	2	3	3	3	4	2	2	4	3	3	5	4	3	3	5	5	5	6	6	6	5	5	5
P040	horizontal	57	male	generating		3	3	3	3	3	4	5	5	5	5	4	3	3	3	5	5	5	5	3	5	4	2	2	6	1	7	4	7	4	7	4	7	5	7	4	4	4	4	5
P056	vertical	46	male	generating	思ったよりAIのアイデアが優秀だった	4	4	4	4	4	4	4	4	4	4	4	4	4	4	5	4	4	4	4	5	4	3	3	6	4	6	6	6	6	6	6	6	6	6	6	6	6	6	6
P001	unknown	22	male	generating		2	2	3	3	2	2	2	3	3	3	3	3	3	3	3	3	3	3	3	3	4	5	5	2	2	3	4	4	4	4	4	1	1	1	1	2	2	2	2
P074	vertical	39	male	deepening		3	3	3	2	2	3	3	3	3	3	3	3	3	3	4	2	3	3	3	3	3	3	3	3	4	2	4	3	2	3	3	3	3	3	3	3	3	3	2
P004	horizontal	46	male	unclear		3	2	2	2	2	3	4	3	4	3	3	3	4	3	4	3	3	3	3	3	4	2	3	4	3	3	4	4	3	3	3	4	3	4	4	4	4	4	3
P060	vertical	57	male	deepening		3	4	3	3	3	4	4	4	4	3	4	3	3	3	5	4	4	3	3	3	4	2	2	4	4	4	5	3	3	3	3	4	4	5	4	4	4	5	4
P101	vertical	46	male	deepening	思っている以上にAIが的確なアイディアを出せていて驚いた	3	3	3	3	3	3	4	4	4	3	3	4	3	3	4	4	4	4	4	4	4	2	2	5	4	5	4	5	4	5	4	4	4	4	5	5	5	5	5
P102	vertical	33	male	deepening		3	3	4	3	3	3	4	4	4	3	4	4	3	3	3	4	4	3	3	4	4	3	3	6	6	6	6	5	5	5	5	6	5	6	5	5	5	5	6
P076	vertical	38	female	unclear		3	3	3	3	3	4	4	4	2	3	3	3	3	3	3	3	3	4	4	4	4	4	3	4	3	5	5	5	4	4	5	4	4	4	4	4	4	4	4
P045	horizontal	60	male	generating		3	3	4	4	4	4	4	4	4	4	4	4	4	4	4	4	4	4	4	4	4	2	2	4	3	5	5	5	4	5	4	4	4	4	4	4	4	4	4
P043	horizontal	50	male	generating		3	3	3	3	3	3	4	4	4	3	3	3	3	3	4	3	3	3	3	3	3	2	3	4	4	4	4	3	3	3	3	4	3	4	4	4	4	4	4
P079	vertical	61	male	deepening	なるほどと思うものが多かった	4	4	3	3	3	4	4	4	4	5	4	3	4	4	5	4	5	4	3	4	4	2	3	5	5	6	6	5	4	5	4	5	5	4	5	5	4	5	5
P082	vertical	33	female	deepening		3	2	3	3	3	4	3	3	4	4	4	3	3	3	4	2	3	3	2	3	4	1	2	3	4	3	3	3	3	3	4	3	4	4	4	4	3	3	4
P098	vertical	41	female	generating	新しい視点やアイデアが多かったので、発見が色々あり、面白かったです。	2	2	5	4	2	3	5	5	5	5	4	4	4	4	4	5	4	4	4	5	5	1	1	6	6	7	7	6	5	6	6	7	6	6	6	6	6	6	6
P058	vertical	24	female	deepening		3	3	4	3	3	3	4	4	4	4	4	3	4	3	4	4	4	4	4	4	4	2	2	6	4	5	5	5	5	5	5	5	5	5	6	6	5	5	5
P005	horizontal	49	male	generating		4	4	4	4	4	4	4	4	5	4	4	4	4	4	5	4	5	5	4	4	4	4	3	6	6	6	6	6	6	6	6	6	6	6	6	6	6	6	6
P142	random	40	male	generating		3	3	2	4	2	3	3	4	4	3	3	3	3	3	4	4	4	4	4	4	4	2	2	4	3	4	2	4	4	4	4	4	4	4	4	4	4	4	4
P018	horizontal	45	male	generating	もう少し既存のアイデアに対して深堀してもらえると良かったと思います。	3	2	4	3	2	3	3	3	4	3	4	4	4	3	5	3	4	3	3	4	4	2	2	3	2	3	2	3	4	3	3	3	5	3	3	2	3	3	3
P025	horizontal	40	male	deepening		2	2	3	3	2	3	4	3	4	4	3	3	4	3	4	4	4	3	3	3	4	2	2	4	2	5	5	4	4	5	4	5	3	3	4	4	3	5	5
P090	vertical	36	female	generating		4	2	3	3	4	4	5	5	3	5	4	4	3	4	5	4	3	5	4	5	5	1	1	6	1	4	6	6	6	6	6	7	7	7	7	7	7	7	6
P027	horizontal	52	male	generating	AIによるアイディアの深堀りはニ箇所くらいで、ほかはどんどん新しいアイデアを出してきて、その多さに感心しました。ただ、似たようなアイデアもちょっと多かったように思います。	3	4	3	4	3	3	4	4	3	3	4	3	3	3	5	4	4	5	3	4	4	2	2	5	5	4	6	5	4	5	4	6	4	6	4	4	5	5	5
P064	vertical	20	male	deepening	自分のアイデアにもさらに案を出してくれて自分が思いつかない案も出してくれたので、とても良かったです。 新たな視点に気づくことができました。	3	3	4	4	4	4	4	4	4	5	4	5	5	5	5	5	5	5	5	5	5	1	1	7	4	7	7	7	7	7	7	7	7	7	7	7	7	7	7
P148	random	43	female	deepening		4	4	3	3	4	3	4	3	5	4	4	4	4	3	5	4	5	4	3	4	4	1	3	5	5	5	5	5	5	5	4	4	4	4	4	4	4	5	5
P081	vertical	56	female	generating	音声があると嬉しい。	2	2	4	3	4	4	4	3	3	4	4	4	3	3	5	4	4	4	4	4	5	1	1	6	6	6	6	6	6	6	6	6	6	6	6	6	6	6	6
P067	vertical	43	male	deepening	互いのアクションに交わりや協力性があまり無かった作業になってしまった	5	4	4	4	3	5	5	5	4	5	4	3	3	4	5	5	5	5	4	5	5	1	2	6	5	6	6	6	6	7	5	6	7	7	7	6	6	7	6
P024	horizontal	55	male	generating	私が思いつかないアイデアを出してくれることが、新たなアイデアを生み出す助けになった	3	3	3	3	3	4	3	3	4	3	3	3	3	3	4	4	3	4	3	4	4	3	3	5	4	5	4	5	4	5	4	4	3	4	4	4	4	4	4
P093	vertical	52	male	deepening	参考になりました	4	4	4	4	3	4	4	4	5	4	4	4	4	4	5	5	5	4	4	5	4	4	4	6	6	6	6	6	6	6	6	6	6	6	6	6	6	6	6
P069	vertical	59	female	generating		4	4	4	3	3	5	5	5	5	5	5	5	5	4	5	5	5	5	5	5	4	1	1	7	5	7	5	7	6	7	6	6	6	5	6	6	6	6	6
P052	horizontal	64	male	generating	多角的な視点からのサポートがあり、充実した活動に貢献したと感じた。	4	5	3	4	4	4	5	5	5	4	5	5	5	5	5	5	5	5	4	5	5	2	2	6	5	6	5	7	6	7	6	6	6	6	7	6	6	7	7
P137	random	39	male	unclear	AIすごい	2	2	3	3	2	3	5	4	5	5	4	3	3	3	5	5	5	4	3	5	3	1	3	6	5	6	5	6	4	6	2	5	4	4	4	6	5	6	5
P044	horizontal	42	male	deepening	機械的で面白さに欠けました。事務的な作業感で辛さも感じました。	2	2	2	2	2	2	2	2	2	2	2	2	2	2	3	3	3	3	3	3	2	3	3	2	3	2	3	3	3	3	3	4	2	3	3	3	2	2	2
P121	random	44	male	generating		4	4	3	3	3	3	4	4	4	3	4	4	4	4	4	4	4	4	3	4	3	1	1	4	4	4	3	4	4	4	3	4	4	4	4	4	4	4	4
P105	vertical	58	female	generating	勉強になりました。	4	4	4	4	4	4	4	4	4	4	4	4	4	4	4	5	4	4	4	5	4	2	3	6	6	6	6	7	6	6	6	6	7	6	6	6	6	6	6
P029	horizontal	43	male	unclear		2	2	4	2	2	2	4	3	3	4	2	2	3	3	4	3	4	3	2	3	3	1	2	2	5	2	6	2	2	3	3	4	1	2	5	5	3	4	4
P026	horizontal	51	female	generating		5	5	5	5	5	5	5	5	5	5	5	5	5	5	5	5	5	5	5	5	5	1	3	7	7	7	7	7	7	7	7	7	7	7	7	7	7	7	7
P077	vertical	62	male	generating		3	3	3	3	3	4	4	4	4	4	4	3	3	4	4	4	4	4	4	4	4	2	2	5	3	5	5	5	5	5	5	4	4	5	4	4	4	5	5
P019	horizontal	47	male	generating		2	2	4	4	2	4	3	4	3	4	3	4	3	4	4	4	4	4	3	4	4	2	2	4	2	5	5	4	3	4	3	4	3	4	3	3	3	5	3
P023	horizontal	31	male	generating	アイデアのヒントになる回答が得られることはメリットになると感じました。	2	2	3	3	2	3	5	5	5	5	3	3	4	3	4	4	5	5	3	4	5	1	1	2	5	5	6	5	3	5	1	5	3	6	6	6	4	6	3
P063	vertical	47	male	deepening	もう少し突飛なアイデアを出してもらえれば、こちらも深堀りできたのにと思います。	2	2	2	3	1	2	4	4	5	3	3	3	3	3	5	3	4	3	3	2	4	4	2	4	5	4	6	3	3	4	2	5	1	4	5	5	3	6	4
P122	random	54	male	unclear	このAIは自分のアイデアには反応せず、自分勝手にアイデアを出してくる印象でした	1	1	2	2	1	2	4	2	1	1	3	2	3	2	3	2	4	3	3	2	2	1	2	1	4	1	2	1	1	1	3	5	1	2	3	3	2	3	2
P127	random	35	female	unclear		2	2	3	3	3	4	3	4	4	3	3	2	3	2	4	3	4	2	2	2	3	2	3	2	1	1	1	1	0	2	2	2	1	2	3	3	3	3	2
P046	horizontal	48	male	generating	予測不可能なアイデアも多数あり面白かった	3	3	3	3	3	3	3	3	4	3	4	3	3	3	3	3	3	3	3	3	3	3	3	4	3	5	4	5	4	4	4	5	4	4	5	4	5	4	4
P089	vertical	45	male	deepening	回答が早くて驚いた。	2	2	2	2	2	3	3	3	2	3	3	3	3	3	4	3	3	3	3	3	4	2	3	4	3	4	5	4	4	4	4	4	3	4	4	4	4	4	4
P084	vertical	40	male	deepening		4	3	2	3	4	4	5	5	4	5	5	5	4	5	5	5	4	4	5	5	5	2	1	7	5	7	6	7	5	7	7	6	7	6	7	7	6	5	7
P086	vertical	33	female	deepening		3	3	3	4	3	3	4	4	4	4	4	3	3	3	3	3	4	4	4	4	4	3	3	4	3	4	4	4	4	4	4	3	3	3	4	4	4	3	4
P139	random	54	male	generating	わかりやすいコメントでこちらも想像しやすかったです。	4	4	4	5	4	1	1	1	1	1	1	4	4	5	5	4	5	5	4	5	4	2	2	6	4	6	6	6	5	6	5	5	5	5	6	6	6	6	6
P032	horizontal	51	female	generating	標準的なアイデアで、流行りに偏っている気がした。	2	2	3	3	2	3	4	4	4	4	3	4	3	4	4	3	4	3	3	3	4	2	2	4	4	4	5	4	5	4	4	4	4	4	4	4	4	5	4
P116	random	39	male	unclear	対話感はなかった	1	1	3	1	1	1	3	2	2	3	3	2	3	3	5	3	2	3	3	3	3	2	2	3	5	2	4	2	3	2	3	4	0	4	4	4	2	3	2
P135	random	51	male	deepening	アイデアの広がりを感じられた	3	2	3	3	2	3	3	4	4	4	3	4	3	4	5	4	4	4	3	3	4	1	2	4	4	4	5	4	4	4	4	4	4	5	4	5	4	4	4
P075	vertical	55	male	deepening		4	2	3	4	2	4	4	4	4	4	4	4	3	4	2	3	3	4	4	4	4	3	3	4	4	3	4	3	3	4	3	3	3	3	3	3	4	4	3
P104	vertical	44	female	deepening	手軽に使えて、自分の意見に対し迅速で的を得た意見がかえってくるので良かったと思う。	5	5	5	5	5	4	5	5	5	4	5	4	5	4	5	5	5	5	5	5	5	1	1	7	6	7	7	7	7	7	7	6	6	7	6	6	6	6	6
P062	vertical	54	male	deepening	アイデアがあまり広がらなかった	1	1	2	2	2	3	4	4	4	4	3	2	3	3	5	4	4	3	3	3	5	1	1	3	5	2	1	3	2	3	1	4	4	3	3	3	5	6	5
P138	random	55	male	unclear	操作方法や手順など説明動画だけでは分からなかった	3	2	3	3	2	2	3	4	5	3	3	2	3	3	5	3	5	4	3	4	3	1	3	4	3	4	5	4	4	4	4	2	2	1	2	3	4	5	5
P088	vertical	38	male	generating	急に食材からアート関係の方向に話が動いたので、話題の幅が広いと感じた。	5	4	5	4	4	5	5	4	5	5	5	5	5	5	5	5	4	5	5	5	5	1	1	7	5	7	5	7	7	7	7	7	6	7	7	7	6	6	7
P130	random	36	male	generating		4	2	4	5	3	4	5	4	2	5	3	2	2	3	1	3	3	4	1	2	2	3	4	1	1	2	3	5	3	4	2	3	4	1	4	4	4	7	4
P053	unknown	22	female	deepening		1	1	1	1	1	1	1	1	1	1	2	2	2	2	2	3	3	3	3	3	3	3	3	4	4	4	4	5	5	5	6	6	6	6	6	4	4	4	4
P022	horizontal	59	male	unclear	難しかった	2	2	1	2	2	2	4	3	3	3	3	3	3	3	3	3	4	3	3	4	3	4	3	3	4	3	4	3	4	4	3	4	3	4	4	4	3	4	3
P114	random	50	male	generating	柔軟性に富んだアイディアが短時間で出ていたのには関心しました。	4	4	4	4	3	4	4	4	4	5	4	4	3	4	5	5	5	4	4	4	4	2	2	6	5	6	6	5	5	6	6	6	5	5	5	5	5	6	5
P051	horizontal	57	male	generating	ツールとしては面白いが実用的かどうかと言われたらまだまだな気がする	3	3	4	4	3	4	4	4	4	4	4	3	4	3	4	4	4	4	4	4	4	4	4	6	5	5	4	6	5	6	6	6	5	6	6	6	6	6	6
P021	horizontal	46	male	generating	AIは短時間でアイデアを出してくれて助かった。 似た種類のアイデアをAIは出していたが、付箋の配置箇所が、深堀の縦ではなく新規アイデアの横に貼っていたので違和感があった。	2	2	3	3	2	3	3	3	3	3	4	3	4	3	5	3	3	3	4	3	5	1	1	4	5	3	5	3	3	3	4	7	3	7	6	6	6	6	7
P002	unknown	22	male	generating		3	3	3	3	3	3	3	3	3	3	3	3	3	3	3	3	3	3	3	3	4	4	5	1	1	2	2	3	2	2	1	1	1	1	2	3	4	4	5
P003	horizontal	49	male	generating		2	2	3	3	3	3	3	3	3	2	3	3	3	3	3	3	3	3	3	3	2	3	3	2	3	2	3	2	2	2	2	2	1	3	3	3	3	3	3
P091	vertical	56	male	deepening		4	4	4	4	4	4	4	4	4	4	4	4	4	4	4	5	5	4	4	5	4	2	2	5	5	5	5	5	5	5	5	5	5	5	5	6	5	5	5
P124	random	50	male	generating		2	2	3	3	2	1	3	4	4	4	4	5	4	4	4	5	4	5	3	4	4	1	2	5	4	5	5	6	5	5	6	6	6	5	5	6	5	5	5
P133	random	56	female	generating	扱いにくいツールでした。エラーメッセージがわかりにくく、ブレーンストーミングに集中できませんでした。AIが新しい付箋をどこに貼ったのかを探すのに苦労しました。	1	1	2	2	1	3	5	4	5	4	3	3	3	3	4	4	3	4	3	4	3	1	1	4	5	3	6	4	5	5	3	6	2	5	5	5	4	5	4
P065	vertical	74	female	deepening		4	2	2	2	1	3	3	4	2	4	4	4	3	4	4	3	3	2	3	3	4	2	3	3	6	5	2	5	3	2	6	5	4	2	3	6	5	3	4
P094	vertical	48	male	generating	アイデアを出すのに長けている上、トピックを深掘りするのも得意としている。	4	4	5	5	4	4	3	5	5	5	4	3	4	5	5	5	4	4	4	5	5	2	3	6	4	7	4	7	6	7	5	4	6	5	5	5	5	4	6
P020	horizontal	65	male	unclear		1	1	3	1	1	3	3	3	3	1	2	1	1	1	5	1	3	3	2	3	3	3	3	0	0	0	3	0	0	0	3	3	0	3	3	3	3	1	1
P092	vertical	51	male	deepening		2	2	2	3	2	2	3	3	4	3	3	3	3	3	3	3	4	3	3	3	3	2	3	4	7	4	7	4	3	3	3	4	3	3	3	4	4	4	4
P009	horizontal	45	male	unclear	このAIは二度とつかわないだろう	1	1	3	3	1	3	3	3	3	3	3	3	3	3	3	2	3	2	3	2	3	3	3	2	1	1	6	2	1	1	4	4	2	4	4	4	4	4	4
P097	vertical	54	female	generating		3	3	4	3	3	4	4	4	4	4	4	3	4	4	5	4	4	4	3	4	4	2	2	5	3	3	1	5	5	5	4	5	4	5	5	5	5	4	5
P115	random	55	female	deepening	なし	5	5	4	4	4	4	4	4	5	5	4	4	3	4	3	4	5	4	3	4	3	2	2	6	6	6	6	6	6	6	5	5	5	6	6	6	5	6	5
P145	random	50	female	deepening		3	2	3	3	2	4	3	4	4	3	3	3	3	3	3	4	4	4	3	4	2	2	3	3	2	4	3	4	3	4	4	3	2	2	3	4	4	4	3
P107	unknown	22	other	unclear	test	3	3	3	3	3	3	3	3	3	3	3	3	3	3	3	3	3	3	3	3	3	3	3	4	4	3	3	3	3	4	4	3	3	2	2	2	3	2	2
P108	unknown	22	male	generating		3	3	3	3	3	3	3	3	3	3	3	3	3	3	3	3	3	3	3	3	3	3	3	2	2	2	2	3	3	3	3	4	4	4	4	4	4	4	4
P072	vertical	54	male	generating		3	3	3	3	3	3	3	3	3	3	3	3	3	3	3	3	3	3	3	3	3	3	3	4	4	4	4	4	4	4	4	4	4	4	4	4	4	4	4
P146	random	48	male	deepening		3	2	2	3	2	2	5	3	4	3	3	3	3	3	4	3	4	3	3	3	4	2	3	4	4	2	3	2	2	3	2	5	4	4	4	4	3	4	4
P134	random	50	male	generating	普段Geminiを利用しているのですが、ユーザーに寄り添った回答をしてくれる印象を受けます。今回のAIは、新しいアイデアに重みを置いていた印象が受けるので、ユーザーの意見の深堀りをした方がいいのかな？と感じます。	4	5	2	4	4	4	4	5	4	4	5	4	5	4	4	5	4	4	3	4	4	2	2	5	4	6	6	6	5	6	5	5	5	5	5	5	5	6	6

## Sheet: sessions_metrics
sessionId	aitype	selected_notes_count	max_grid_row	max_grid_col	selected_ai_notes_count	selected_user_notes_count	session_duration_seconds
P079	vertical	16	9	4	9	7	1056.13
P129	random	11	9	14	3	8	1295.5
P045	horizontal	18	9	14	10	8	1376.14
P076	vertical	10	14	6	8	2	773.875
P102	vertical	3	9	4	2	1	854.851
P101	vertical	14	8	4	5	9	1699.1
P060	vertical	5	9	3	1	4	1058.35
P087	vertical	22	8	7	9	13	1507.55
P056	vertical	23	8	8	11	12	2258.5
P074	vertical	5	8	7	2	3	574.367
P001	unknown	1	2	14	1	0	116.215
P137	random	9	8	14	7	2	735.405
P052	horizontal	40	3	14	20	20	867.328
P069	vertical	10	8	6	8	2	713.332
P148	random	13	9	8	8	5	860.219
P064	vertical	40	8	8	20	20	948.38
P136	random	4	9	10	1	3	2129.37
P024	horizontal	11	14	6	5	6	583.368
P081	vertical	6	8	5	4	2	1188.82
P067	vertical	29	8	8	14	15	1051.09
P090	vertical	14	13	3	10	4	1175.5
P027	horizontal	10	5	14	10	0	991.816
P095	vertical	17	9	4	6	11	754.514
P018	horizontal	5	9	14	4	1	2331.05
P142	random	10	8	14	6	4	903.806
P005	horizontal	8	3	14	1	7	492.09
P054	unknown	0	8	4	0	0	456.083
P071	vertical	20	8	5	8	12	722.825
P098	vertical	24	8	7	11	13	2338.63
P082	vertical	5	8	5	3	2	642.742
P075	vertical	7	8	5	3	4	889.781
P104	vertical	40	10	3	20	20	793.262
P043	horizontal	4	12	12	3	1	569.396
P116	random	5	7	14	5	0	1183.48
P135	random	16	8	12	7	9	809.438
P084	vertical	8	10	5	6	2	701.642
P089	vertical	19	9	4	19	0	839.505
P032	horizontal	11	4	14	4	7	1297.72
P139	random	3	8	12	0	3	855.112
P127	random	5	9	12	5	0	458.098
P063	vertical	12	9	5	7	5	1000.82
P023	horizontal	19	11	10	10	9	999.445
P122	random	6	9	11	3	3	893.246
P019	horizontal	3	5	14	1	2	1866.47
P077	vertical	7	9	3	5	2	1086.75
P026	horizontal	8	9	14	6	2	864.819
P029	horizontal	6	5	13	2	4	1593.03
P105	vertical	25	9	4	20	5	1889.56
P121	random	12	8	14	7	5	1822.25
P072	vertical	3	11	4	0	3	472.33
P146	random	12	8	13	8	4	681.243
P108	unknown	9	7	14	9	0	214.041
P134	random	18	8	13	7	11	1022.91
P115	random	6	8	11	6	0	1065.27
P107	unknown	6	8	8	5	1	3157.26
P145	random	6	8	10	6	0	542.12
P013	horizontal	10	4	14	4	6	650.385
P097	vertical	11	11	3	4	7	1625.25
P009	horizontal	7	4	14	0	7	1241.62
P092	vertical	11	8	5	3	8	995.045
P010	horizontal	1	2	14	0	1	835.842
P091	vertical	3	9	4	2	1	862.407
P003	horizontal	21	14	7	20	1	977.924
P020	horizontal	1	6	9	1	0	1244.67
P094	vertical	20	9	5	11	9	788.857
P065	vertical	5	14	3	2	3	133.973
P133	random	12	9	14	7	5	1098.33
P124	random	3	8	8	3	0	430.489
P112	random	7	5	14	5	2	1075.03
P002	unknown	1	3	14	1	0	127.149
P114	random	11	8	13	5	6	894.224
P022	horizontal	5	3	14	2	3	613.372
P021	horizontal	3	9	14	2	1	671.417
P051	horizontal	20	3	14	7	13	1106.8
P088	vertical	22	14	3	13	9	694.254
P053	unknown	11	9	3	10	1	2845.14
P130	random	35	9	14	20	15	1464.8
P138	random	10	9	9	3	7	1903.97
P062	vertical	8	8	5	4	4	1544.89
P037	horizontal	8	3	14	3	5	856.732
P118	random	23	10	10	10	13	1087.83
P046	horizontal	15	11	14	6	9	955.935
P083	vertical	2	8	7	1	1	1304.65
P132	random	5	9	14	4	1	1353.2
P106	vertical	9	9	3	2	7	2309.67
P141	random	10	8	7	5	5	1316.22
P147	random	12	9	6	7	5	1044.42
P014	horizontal	15	4	14	3	12	1935.16
P110	random	9	9	13	4	5	1093.64
P035	horizontal	13	8	13	5	8	1078.17
P016	horizontal	5	3	14	0	5	630.289
P039	horizontal	20	2	14	0	20	290.693
P109	random	14	8	11	7	7	716.775
P036	horizontal	3	2	14	3	0	225.164
P086	vertical	11	8	6	6	5	711.534
P050	horizontal	8	8	14	4	4	1489.63
P103	vertical	14	9	3	5	9	1180.37
P055	vertical	24	8	6	10	14	1326.82
P041	horizontal	6	5	14	5	1	452.603
P123	random	8	9	14	6	2	2913.02
P085	vertical	6	9	4	4	2	371.627
P117	random	40	8	13	20	20	1559.8
P038	horizontal	22	8	14	5	17	1782.86
P008	horizontal	11	6	14	4	7	1515.48
P070	vertical	12	13	8	7	5	505.326
P120	random	37	9	8	20	17	814.281
P099	vertical	11	14	3	7	4	1074.37
P068	vertical	11	12	4	2	9	758.511
P073	vertical	9	8	4	7	2	997.694
P113	random	2	10	9	2	0	1044.15
P080	vertical	7	8	4	3	4	765.003
P143	random	4	8	14	4	0	1391.38
P126	random	38	8	14	19	19	1147.79
P004	horizontal	4	6	14	1	3	1889.34
P059	vertical	6	9	3	2	4	1795.61
P042	horizontal	10	4	14	7	3	1117.07
P007	horizontal	5	5	14	5	0	1325.23
P034	horizontal	5	8	10	3	2	743.867
P057	vertical	8	11	4	5	3	1859.84
P128	random	9	9	7	6	3	1034.95
P049	horizontal	5	9	12	1	4	672.455
P096	vertical	9	8	5	5	4	1000.68
P048	horizontal	20	10	11	8	12	1130.29
P040	horizontal	8	7	14	4	4	985.363
P017	horizontal	3	2	14	3	0	749.352
P025	horizontal	10	5	14	4	6	1154.47
P111	random	14	8	14	7	7	1350.86
P028	horizontal	4	4	13	0	4	730.194
P078	vertical	12	8	9	3	9	1070.17
P061	vertical	14	9	5	10	4	1831.85
P012	horizontal	32	5	14	18	14	641.79
P125	random	7	8	14	1	6	729.729
P031	horizontal	6	3	14	0	6	911.8
P015	horizontal	4	5	14	2	2	720.625
P047	horizontal	8	4	14	3	5	2436.73
P033	horizontal	11	11	14	11	0	234.137
P058	vertical	7	9	5	7	0	1376.58
P119	random	7	8	14	5	2	963.879
P140	random	10	7	14	4	6	1306.04
P144	random	7	9	12	3	4	796.563
P066	vertical	6	8	5	3	3	1048.88
P131	random	10	9	14	3	7	973.322
P044	horizontal	40	6	14	20	20	630.543
P006	horizontal	11	5	14	0	11	1816.59
P100	vertical	20	9	5	9	11	1493.49
P093	vertical	26	8	4	15	11	821.762
P011	horizontal	29	8	14	17	12	1023.26
P030	horizontal	20	5	14	4	16	1304.47

## Sheet: notes_detailed
sessionId	aitype	note_id	creator	content	color	turnId	is_selected	grid_row	grid_col
P079	vertical	ai-ANON-720	ai	地元食材を使った限定メニュー	yellow	0	TRUE	0	0
P079	vertical	user-ANON-755	user	落ち着いた運息のインテリア	orange	0	FALSE	0	1
P079	vertical	ai-ANON-692	ai	地元農家とコラボイベント開催	yellow	1	TRUE	1	0
P079	vertical	user-ANON-564	user	食材の地産地消	yellow	1	TRUE	2	0
P079	vertical	ai-ANON-197	ai	季節ごとに変わる旬食材フェア開催	yellow	2	TRUE	3	0
P079	vertical	user-ANON-480	user	道の駅などでも販売	yellow	2	FALSE	4	0
P079	vertical	ai-ANON-535	ai	地元食材の生産者紹介POP設置	yellow	3	TRUE	5	0
P079	vertical	user-ANON-172	user	食材の生産者の掲示	yellow	3	FALSE	6	0
P079	vertical	ai-ANON-252	ai	限定メニューの月替り企画実施	yellow	4	TRUE	7	0
P079	vertical	user-ANON-709	user	自然の音をBGMとして流す	red	4	FALSE	0	2
P079	vertical	ai-ANON-979	ai	地元食材のテイクアウト弁当販売	yellow	5	FALSE	8	0
P079	vertical	user-ANON-370	user	落ち着いたデザインの食器	orange	5	FALSE	1	1
P079	vertical	ai-ANON-187	ai	間接照明で癒しの空間演出	orange	6	FALSE	2	1
P079	vertical	user-ANON-600	user	子供が遊べる場所を設置	orange	6	TRUE	3	1
P079	vertical	ai-ANON-477	ai	アロマで癒しの香り空間演出	orange	7	FALSE	4	1
P079	vertical	user-ANON-420	user	料理教室を開催	orange	7	FALSE	5	1
P079	vertical	ai-ANON-190	ai	和紙や木材を使った内装装飾	orange	8	FALSE	6	1
P079	vertical	user-ANON-908	user	再利用可能な小物の使用	orange	8	TRUE	7	1
P079	vertical	ai-ANON-912	ai	読書スペースを設置	orange	9	FALSE	8	1
P079	vertical	user-ANON-689	user	レトロな外装	orange	9	FALSE	9	1
P079	vertical	ai-ANON-033	ai	四季の自然音で季節感演出	red	10	TRUE	1	2
P079	vertical	user-ANON-774	user	季節によってインテリアを変更	red	10	TRUE	2	2
P079	vertical	ai-ANON-565	ai	自然音と連動した照明演出	red	11	TRUE	3	2
P079	vertical	user-ANON-839	user	自然光が多く入るような造り	red	11	TRUE	4	2
P079	vertical	ai-ANON-596	ai	自然音ライブ演奏イベント開催	red	12	FALSE	5	2
P079	vertical	user-ANON-870	user	屋内にステージの設置	red	12	FALSE	6	2
P079	vertical	ai-ANON-216	ai	雨音や川音を時間帯で切替	red	13	TRUE	7	2
P079	vertical	user-ANON-197	user	照明の時間帯での切り替え	red	13	FALSE	8	2
P079	vertical	ai-ANON-835	ai	地元作家の作品展示販売コーナー設置	pink	14	TRUE	0	3
P079	vertical	user-ANON-035	user	地元作家の作品制作教室を開催	pink	14	FALSE	1	3
P079	vertical	ai-ANON-523	ai	作家在店日のライブ制作実演	pink	15	FALSE	2	3
P079	vertical	user-ANON-682	user	制作即売会を開催	pink	15	FALSE	3	3
P079	vertical	ai-ANON-815	ai	作家コラボ限定メニュー提供	pink	16	FALSE	4	3
P079	vertical	user-ANON-629	user	作家さんの作品への料理盛り付け	pink	16	TRUE	5	3
P079	vertical	ai-ANON-099	ai	作家作品のカフェ限定グッズ販売	pink	17	FALSE	6	3
P079	vertical	user-ANON-937	user	動物との触れ合いができる	green	17	FALSE	0	4
P079	vertical	ai-ANON-677	ai	作家作品のレンタルサービス開始	pink	18	FALSE	7	3
P079	vertical	user-ANON-005	user	作品の通販	pink	18	TRUE	8	3
P079	vertical	ai-ANON-732	ai	動物とふれあえるカフェイベント開催	green	19	FALSE	1	4
P079	vertical	user-ANON-566	user	移動動物園の開催	green	19	FALSE	2	4
P129	random	ai-ANON-203	ai	地元食材を使った限定メニュー	yellow	0	TRUE	0	0
P129	random	user-ANON-415	user	SNSによる宣伝	orange	0	TRUE	0	1
P129	random	ai-ANON-393	ai	地元農家とコラボイベント開催	yellow	1	FALSE	1	0
P129	random	user-ANON-995	user	空いてる時間帯に割引を入れる	red	1	TRUE	0	2
P129	random	ai-ANON-289	ai	店内でボードゲーム体験	pink	2	FALSE	0	3
P129	random	user-ANON-522	user	花を植えて季節感や自然を感じられるようにする	green	2	TRUE	0	4
P129	random	ai-ANON-993	ai	カフェで短編映画上映会	teal	3	FALSE	0	5
P129	random	user-ANON-121	user	短編映画だけでなく音楽演奏なども実施	teal	3	TRUE	1	5
P129	random	ai-ANON-999	ai	カフェで謎解き体験開催	blue	4	FALSE	0	6
P129	random	user-ANON-691	user	謎解きの結果によってお店の商品が貰える	blue	4	TRUE	1	6
P129	random	ai-ANON-981	ai	地元食材の生産者紹介フェア開催	yellow	5	FALSE	2	0
P129	random	user-ANON-251	user	SNSを見たというと特典がある	orange	5	FALSE	1	1
P129	random	ai-ANON-278	ai	地元食材の月替りコース提供	yellow	6	FALSE	3	0
P129	random	user-ANON-252	user	季節のイベントを実施したり装飾をする	indigo	6	TRUE	0	7
P129	random	ai-ANON-176	ai	地元食材のテイクアウト弁当販売	yellow	7	FALSE	4	0
P129	random	user-ANON-259	user	お店でハーブなども植えてフレッシュな素材として使う	green	7	TRUE	1	4
P129	random	ai-ANON-126	ai	カフェで即席アート体験	purple	8	FALSE	0	8
P129	random	user-ANON-015	user	お客さんがSNSにあげたくなるインテリアにして自発的に宣伝してもらう	orange	8	TRUE	2	1
P129	random	ai-ANON-395	ai	カフェで朝活コミュニティ運営	white	9	FALSE	0	9
P129	random	user-ANON-122	user	朝活コミュニティでは注文品に朝に良いちょっとしたサービスを付ける	white	9	FALSE	1	9
P129	random	ai-ANON-817	ai	地元食材の料理教室を開催	yellow	10	FALSE	5	0
P129	random	user-ANON-674	user	季節のクラフト作成体験を実施	indigo	10	FALSE	1	7
P129	random	ai-ANON-925	ai	地元食材のペアリングセット提供	yellow	11	TRUE	6	0
P129	random	user-ANON-187	user	お店で育てた花などをテーブルに飾る	green	11	FALSE	2	4
P129	random	ai-ANON-013	ai	地元食材の食べ比べセット提供	yellow	12	FALSE	7	0
P129	random	user-ANON-802	user	天気によってメニューを合わせる	yellow	12	FALSE	0	10
P129	random	ai-ANON-525	ai	カフェで仮想旅行体験提供	orange	13	FALSE	0	11
P129	random	user-ANON-267	user	雨の日には割引を付ける	yellow	13	FALSE	1	10
P129	random	ai-ANON-561	ai	カフェで即席ポッドキャスト収録	green	14	FALSE	0	12
P129	random	user-ANON-494	user	お客さんが書き込めるメッセージボードを設置	blue	14	FALSE	0	13
P129	random	ai-ANON-718	ai	地元食材のスイーツフェア開催	yellow	15	TRUE	8	0
P129	random	user-ANON-934	user	メッセージボードはデジタル化して、AIが不適切な物は削除する	blue	15	FALSE	1	13
P129	random	ai-ANON-100	ai	SNS限定ライブ配信で店内紹介	orange	16	FALSE	3	1
P129	random	user-ANON-808	user	店内で朗読会も実施	teal	16	FALSE	2	5
P129	random	ai-ANON-475	ai	SNSで限定ライブクッキング配信	orange	17	FALSE	4	1
P129	random	user-ANON-671	user	地元食材で作ったジャムなどの販売コーナーを設ける	yellow	17	FALSE	9	0
P129	random	ai-ANON-821	ai	SNSで来店体験動画を募集	orange	18	FALSE	5	1
P129	random	user-ANON-137	user	募集した体験動画でプレゼント抽選に参加できる	orange	18	FALSE	6	1
P129	random	ai-ANON-784	ai	カフェで即席マッチング体験	purple	19	FALSE	0	14
P129	random	user-ANON-173	user	マッチング成立でケーキをプレゼント	purple	19	FALSE	1	14
P045	horizontal	ai-ANON-632	ai	地域アート展示カフェ	yellow	0	TRUE	0	0
P045	horizontal	ai-ANON-128	ai	カフェ内ポッドキャスト	red	1	FALSE	0	2
P045	horizontal	ai-ANON-038	ai	カフェ内コミュニティイベント	green	2	TRUE	0	4
P045	horizontal	ai-ANON-838	ai	カフェ内VR体験ゾーン	teal	3	TRUE	0	5
P045	horizontal	ai-ANON-925	ai	カフェ内サステナブル市場	blue	4	FALSE	0	6
P045	horizontal	ai-ANON-407	ai	カフェ内農園体験	indigo	5	TRUE	0	7
P045	horizontal	ai-ANON-384	ai	カフェ内ミニシアター	purple	6	TRUE	0	8
P045	horizontal	ai-ANON-228	ai	カフェ内音楽フェス	pink	7	TRUE	1	3
P045	horizontal	ai-ANON-732	ai	カフェ内デジタル図書館	pink	8	TRUE	0	3
P045	horizontal	user-ANON-875	user	カフェ内インテリア改善	orange	8	FALSE	0	1
P045	horizontal	ai-ANON-619	ai	カフェ内マルシェ開催	white	9	TRUE	0	9
P045	horizontal	user-ANON-155	user	曜日限定開催	purple	9	FALSE	1	8
P045	horizontal	ai-ANON-202	ai	カフェ内エスケープルーム	yellow	10	FALSE	0	10
P045	horizontal	user-ANON-130	user	ハーブ栽培	indigo	10	TRUE	1	7
P045	horizontal	ai-ANON-931	ai	カフェ内サウンドスケープ体験	orange	11	FALSE	0	11
P045	horizontal	user-ANON-693	user	フリーマーケット	blue	11	FALSE	1	6
P045	horizontal	ai-ANON-814	ai	カフェ内アートワークショップ	green	12	TRUE	0	12
P045	horizontal	user-ANON-400	user	ゲーム大会	teal	12	TRUE	1	5
P045	horizontal	ai-ANON-643	ai	カフェ内ポエトリーSLAM	blue	13	FALSE	0	13
P045	horizontal	user-ANON-598	user	地産地消フェア	white	13	TRUE	1	9
P045	horizontal	ai-ANON-046	ai	カフェ内バーチャル旅行	purple	14	FALSE	0	14
P045	horizontal	user-ANON-401	user	子育てサロン	green	14	TRUE	1	4
P045	horizontal	ai-ANON-389	ai	アート体験型カフェ	yellow	15	TRUE	1	0
P045	horizontal	user-ANON-635	user	手芸教室	green	15	TRUE	1	12
P045	horizontal	ai-ANON-422	ai	インテリア体験型カフェ	orange	16	FALSE	4	1
P045	horizontal	user-ANON-854	user	レトロ映画鑑賞	purple	16	TRUE	2	8
P045	horizontal	ai-ANON-905	ai	インテリア体験ツアー	orange	17	FALSE	1	1
P045	horizontal	user-ANON-947	user	クラシック音楽鑑賞会	pink	17	TRUE	2	3
P045	horizontal	ai-ANON-277	ai	リスナー参加型トーク	red	18	FALSE	9	2
P045	horizontal	user-ANON-172	user	ビンゴゲーム大会	teal	18	FALSE	2	5
P045	horizontal	ai-ANON-304	ai	ポッドキャスト収録体験	red	19	FALSE	1	2
P045	horizontal	user-ANON-625	user	オークション開催	blue	19	TRUE	2	6
P076	vertical	ai-ANON-488	ai	地元食材を使った限定メニュー	yellow	0	TRUE	0	0
P076	vertical	user-ANON-458	user	クーポン配布	orange	0	TRUE	1	1
P076	vertical	ai-ANON-501	ai	地元農家とコラボイベント開催	yellow	1	FALSE	1	0
P076	vertical	user-ANON-925	user	宣伝	red	1	FALSE	2	2
P076	vertical	ai-ANON-193	ai	地元食材の季節フェア開催	yellow	2	FALSE	2	0
P076	vertical	user-ANON-558	user	友達をさそう	pink	2	FALSE	1	3
P076	vertical	ai-ANON-899	ai	限定メニューの試食会開催	yellow	3	TRUE	3	0
P076	vertical	user-ANON-654	user	テレビコマーシャル	green	3	FALSE	2	4
P076	vertical	ai-ANON-209	ai	地元食材の生産者紹介POP設置	yellow	4	FALSE	4	0
P076	vertical	user-ANON-884	user	プレスリリース	green	4	TRUE	4	4
P076	vertical	ai-ANON-436	ai	限定メニューのレシピ公開イベント	yellow	5	TRUE	5	0
P076	vertical	user-ANON-474	user	シェフをやとう	green	5	FALSE	5	4
P076	vertical	ai-ANON-777	ai	地元食材のテイクアウト弁当販売	yellow	6	FALSE	6	0
P076	vertical	user-ANON-876	user	menuを考える	green	6	FALSE	6	4
P076	vertical	ai-ANON-543	ai	限定メニューの月替り企画実施	yellow	7	FALSE	7	0
P076	vertical	user-ANON-520	user	ｲﾝスタバ絵する	green	7	FALSE	7	4
P076	vertical	ai-ANON-992	ai	地元食材の生産者とコラボメニュー開発会議	yellow	8	TRUE	8	0
P076	vertical	user-ANON-741	user	照明の色を変えてみる	green	8	FALSE	8	4
P076	vertical	ai-ANON-501	ai	地元アーティスト作品展示カフェ	orange	9	TRUE	0	1
P076	vertical	user-ANON-638	user	スイーツを考える	green	9	FALSE	9	4
P076	vertical	ai-ANON-771	ai	アート作品の販売コーナー設置	orange	10	TRUE	2	1
P076	vertical	user-ANON-603	user	店舗の改装	green	10	FALSE	10	4
P076	vertical	ai-ANON-733	ai	アート作品のライブ制作イベント開催	orange	11	TRUE	3	1
P076	vertical	user-ANON-395	user	口コミ	green	11	FALSE	11	4
P076	vertical	ai-ANON-394	ai	アーティストとコラボカフェグッズ販売	orange	12	FALSE	4	1
P076	vertical	user-ANON-974	user	おいしそうなメニュー	green	12	FALSE	12	4
P076	vertical	ai-ANON-663	ai	アート作品の販売会開催	orange	13	TRUE	5	1
P076	vertical	user-ANON-619	user	アルバイトをやとう	green	13	FALSE	13	4
P076	vertical	ai-ANON-551	ai	アート作品の販売会を定期開催	orange	14	FALSE	6	1
P076	vertical	user-ANON-871	user	シェフの教育	green	14	FALSE	14	4
P076	vertical	ai-ANON-673	ai	アーティスト在廊日トーク開催	orange	15	FALSE	7	1
P076	vertical	user-ANON-286	user	店員の教育	teal	15	FALSE	14	5
P076	vertical	ai-ANON-172	ai	アート作品テーマの週替り展示	orange	16	FALSE	8	1
P076	vertical	user-ANON-315	user	サービスの向上	teal	16	FALSE	13	5
P076	vertical	ai-ANON-194	ai	地元作家の本を読む会開催	red	17	FALSE	0	2
P076	vertical	user-ANON-915	user	値下げ	blue	17	FALSE	14	6
P076	vertical	ai-ANON-359	ai	作家本人による朗読イベント開催	red	18	FALSE	1	2
P076	vertical	user-ANON-403	user	menuの数を増やす	blue	18	FALSE	13	6
P076	vertical	ai-ANON-349	ai	作家と語る読書交流カフェ	red	19	FALSE	3	2
P076	vertical	user-ANON-613	user	客の募集	blue	19	FALSE	2	6
P102	vertical	ai-ANON-233	ai	地元食材を使った限定メニュー	yellow	0	TRUE	0	0
P102	vertical	user-ANON-114	user	内装	orange	0	FALSE	0	1
P102	vertical	ai-ANON-011	ai	地元農家とコラボイベント開催	yellow	1	TRUE	1	0
P102	vertical	user-ANON-302	user	外装	orange	1	FALSE	1	1
P102	vertical	ai-ANON-374	ai	地元食材フェアを月1開催	yellow	2	FALSE	2	0
P102	vertical	user-ANON-051	user	お店の雰囲気	orange	2	TRUE	2	1
P102	vertical	ai-ANON-249	ai	地元食材の季節パフェ提供	yellow	3	FALSE	3	0
P102	vertical	user-ANON-126	user	お店のコンセプト	orange	3	FALSE	3	1
P102	vertical	ai-ANON-221	ai	地元食材の週替わりランチ	yellow	4	FALSE	4	0
P102	vertical	user-ANON-358	user	月一メニュー	yellow	4	FALSE	5	0
P102	vertical	ai-ANON-401	ai	地元食材のテイクアウトBOX販売	yellow	5	FALSE	6	0
P102	vertical	user-ANON-046	user	SNS戦略	orange	5	FALSE	4	1
P102	vertical	ai-ANON-437	ai	地元食材の食べ比べセット提供	yellow	6	FALSE	7	0
P102	vertical	user-ANON-313	user	映えメニュー	yellow	6	FALSE	8	0
P102	vertical	ai-ANON-164	ai	地元作家のアート展示内装	orange	7	FALSE	5	1
P102	vertical	user-ANON-644	user	陶芸家の食器	orange	7	FALSE	6	1
P102	vertical	ai-ANON-676	ai	季節ごとに内装を模様替え	orange	8	FALSE	7	1
P102	vertical	user-ANON-201	user	映え内装	orange	8	FALSE	8	1
P102	vertical	ai-ANON-749	ai	地元音楽家の生演奏カフェナイト開催	red	9	FALSE	0	2
P102	vertical	user-ANON-025	user	他店舗ともコラボ	red	9	FALSE	1	2
P102	vertical	ai-ANON-335	ai	地元音楽家とコラボCD販売	red	10	FALSE	2	2
P102	vertical	user-ANON-046	user	地域の人ともコラボ	red	10	FALSE	3	2
P102	vertical	ai-ANON-376	ai	生演奏と地元食材ペアリング企画	red	11	FALSE	4	2
P102	vertical	user-ANON-548	user	演奏会	red	11	FALSE	5	2
P102	vertical	ai-ANON-162	ai	生演奏×地元食材コース予約制	red	12	FALSE	6	2
P102	vertical	user-ANON-003	user	ライブ会場	red	12	FALSE	7	2
P102	vertical	ai-ANON-712	ai	生演奏×地元作家トーク企画	red	13	FALSE	8	2
P102	vertical	user-ANON-296	user	シェフのコラボ	red	13	FALSE	9	2
P102	vertical	ai-ANON-110	ai	地元歴史をテーマにした展示カフェ	pink	14	FALSE	0	3
P102	vertical	user-ANON-459	user	ある食材に特化したメニュー	green	14	FALSE	0	4
P102	vertical	ai-ANON-767	ai	歴史衣装で写真撮影サービス	pink	15	FALSE	1	3
P102	vertical	user-ANON-151	user	動画サービス	pink	15	FALSE	2	3
P102	vertical	ai-ANON-535	ai	歴史人物なりきりカフェ体験	pink	16	FALSE	3	3
P102	vertical	user-ANON-516	user	歴史探訪	pink	16	FALSE	4	3
P102	vertical	ai-ANON-379	ai	歴史人物の再現メニュー提供	pink	17	FALSE	5	3
P102	vertical	user-ANON-408	user	当時のメニュー	pink	17	FALSE	6	3
P102	vertical	ai-ANON-527	ai	歴史資料のAR体験コーナー設置	pink	18	FALSE	7	3
P102	vertical	user-ANON-615	user	歴史博物館	pink	18	FALSE	8	3
P102	vertical	ai-ANON-021	ai	特化食材の月替りフェア開催	green	19	FALSE	1	4
P102	vertical	user-ANON-896	user	年間企画	green	19	FALSE	2	4
P101	vertical	ai-ANON-634	ai	地元食材を使った限定メニュー	yellow	0	TRUE	0	0
P101	vertical	user-ANON-663	user	シーズン毎に新メニューを加える	orange	0	TRUE	0	1
P101	vertical	ai-ANON-920	ai	地元農家とコラボイベント開催	yellow	1	FALSE	1	0
P101	vertical	user-ANON-808	user	SNSでの情報発信	yellow	1	TRUE	2	0
P101	vertical	ai-ANON-298	ai	地元食材の生産者紹介POP設置	yellow	2	TRUE	3	0
P101	vertical	user-ANON-252	user	売り上げの少ないメニューの見直し	red	2	FALSE	0	2
P101	vertical	ai-ANON-888	ai	限定メニューの月替りフェア開催	yellow	3	FALSE	4	0
P101	vertical	user-ANON-722	user	メニュー表を一新する	red	3	FALSE	1	2
P101	vertical	ai-ANON-535	ai	地元食材のテイクアウト弁当販売	yellow	4	FALSE	5	0
P101	vertical	user-ANON-707	user	旬の野菜を使ったメニュー	orange	4	FALSE	1	1
P101	vertical	ai-ANON-855	ai	地元食材の生産者と共同開発メニュー	yellow	5	TRUE	6	0
P101	vertical	user-ANON-634	user	季節の果物で特製スイーツ	orange	5	TRUE	2	1
P101	vertical	ai-ANON-669	ai	限定メニューのレシピ公開イベント開催	yellow	6	FALSE	7	0
P101	vertical	user-ANON-059	user	月に一度の感謝デー開催	pink	6	TRUE	0	3
P101	vertical	ai-ANON-688	ai	地元食材の食べ比べセット提供	yellow	7	FALSE	8	0
P101	vertical	user-ANON-032	user	くじ引き	pink	7	FALSE	1	3
P101	vertical	ai-ANON-608	ai	季節限定メニューの試食会開催	orange	8	FALSE	3	1
P101	vertical	user-ANON-562	user	コンサート	pink	8	FALSE	2	3
P101	vertical	ai-ANON-366	ai	季節限定コース料理を提供	orange	9	FALSE	4	1
P101	vertical	user-ANON-809	user	写真の掲載	red	9	FALSE	2	2
P101	vertical	ai-ANON-860	ai	季節ごとに限定ドリンク開発	orange	10	FALSE	5	1
P101	vertical	user-ANON-227	user	キャッチコピーを考える	red	10	FALSE	3	2
P101	vertical	ai-ANON-651	ai	新メニューの試食投票会開催	orange	11	TRUE	6	1
P101	vertical	user-ANON-013	user	割引セール	pink	11	FALSE	3	3
P101	vertical	ai-ANON-142	ai	季節限定メニューのペアリング提案	orange	12	FALSE	7	1
P101	vertical	user-ANON-928	user	グッズ製作	pink	12	TRUE	4	3
P101	vertical	ai-ANON-170	ai	新メニューの開発過程をSNS配信	orange	13	FALSE	8	1
P101	vertical	user-ANON-271	user	スタッフTシャツを作って着用	pink	13	FALSE	5	3
P101	vertical	ai-ANON-637	ai	売れないメニューの試食会実施	red	14	FALSE	4	2
P101	vertical	user-ANON-361	user	人気投票の実施	red	14	TRUE	5	2
P101	vertical	ai-ANON-920	ai	売れないメニューのリニューアル試食会	red	15	FALSE	6	2
P101	vertical	user-ANON-061	user	SNSでランキングの発表	red	15	TRUE	7	2
P101	vertical	ai-ANON-024	ai	売れないメニューの原因アンケート実施	red	16	FALSE	8	2
P101	vertical	user-ANON-854	user	インスタグラムで発信	green	16	TRUE	0	4
P101	vertical	ai-ANON-883	ai	感謝デー限定プレゼント配布	pink	17	TRUE	6	3
P101	vertical	user-ANON-088	user	営業日の通知	green	17	FALSE	1	4
P101	vertical	ai-ANON-421	ai	感謝デー限定スタンプ配布	pink	18	FALSE	7	3
P101	vertical	user-ANON-031	user	スタンプを集めて割引券の配布	pink	18	TRUE	8	3
P101	vertical	ai-ANON-867	ai	インスタ限定キャンペーン実施	green	19	FALSE	2	4
P101	vertical	user-ANON-877	user	コメントには返信	green	19	FALSE	3	4
P060	vertical	ai-ANON-014	ai	地元食材を使った限定メニュー	yellow	0	FALSE	0	0
P060	vertical	user-ANON-244	user	地野菜を使ったパスタ	yellow	0	FALSE	1	0
P060	vertical	ai-ANON-317	ai	地元食材フェアの定期開催	yellow	1	FALSE	2	0
P060	vertical	user-ANON-899	user	バイト募集	yellow	1	FALSE	3	0
P060	vertical	ai-ANON-688	ai	地元生産者とのコラボイベント	yellow	2	FALSE	4	0
P060	vertical	user-ANON-422	user	地元学生とコラボ	yellow	2	TRUE	5	0
P060	vertical	ai-ANON-056	ai	季節ごとに限定メニュー刷新	yellow	3	FALSE	6	0
P060	vertical	user-ANON-845	user	旬の魚メニュー	orange	3	FALSE	0	1
P060	vertical	ai-ANON-342	ai	地元食材のテイクアウト弁当販売	yellow	4	FALSE	7	0
P060	vertical	user-ANON-088	user	魚市場でイベント	orange	4	FALSE	2	1
P060	vertical	ai-ANON-305	ai	限定メニューの月替りスタンプカード	yellow	5	FALSE	8	0
P060	vertical	user-ANON-650	user	農家体験	orange	5	TRUE	4	1
P060	vertical	ai-ANON-798	ai	旬魚の調理ライブ配信	orange	6	FALSE	1	1
P060	vertical	user-ANON-313	user	スマホアプリにスタンプ機能	yellow	6	FALSE	9	0
P060	vertical	ai-ANON-530	ai	旬魚の握り寿司セット提供	orange	7	FALSE	3	1
P060	vertical	user-ANON-418	user	ミニミニ弁当	orange	7	FALSE	7	1
P060	vertical	ai-ANON-317	ai	旬魚の食べ比べプレート提供	orange	8	FALSE	5	1
P060	vertical	user-ANON-894	user	魚おろし体験	red	8	FALSE	3	2
P060	vertical	ai-ANON-599	ai	旬魚のペアリングドリンク提案	orange	9	FALSE	6	1
P060	vertical	user-ANON-948	user	ライブチケット販売	red	9	FALSE	1	2
P060	vertical	ai-ANON-405	ai	旬魚のレシピカード配布	orange	10	FALSE	8	1
P060	vertical	user-ANON-366	user	レシピカードで対戦ゲーム	orange	10	FALSE	9	1
P060	vertical	ai-ANON-954	ai	地元作家の作品展示カフェ	red	11	FALSE	0	2
P060	vertical	user-ANON-179	user	窯元めぐりツアー	pink	11	FALSE	0	3
P060	vertical	ai-ANON-401	ai	作家とコラボワークショップ開催	red	12	TRUE	2	2
P060	vertical	user-ANON-964	user	コラボグッズ限定販売	pink	12	FALSE	2	3
P060	vertical	ai-ANON-779	ai	作家在廊日トークイベント開催	red	13	FALSE	4	2
P060	vertical	user-ANON-873	user	人気タレントによる司会	red	13	FALSE	5	2
P060	vertical	ai-ANON-661	ai	作家作品の販売コーナー設置	red	14	FALSE	6	2
P060	vertical	user-ANON-998	user	カフェ利用者作品購入割引クーポン	red	14	TRUE	7	2
P060	vertical	ai-ANON-664	ai	作家作品のカフェ内即売会開催	red	15	FALSE	8	2
P060	vertical	user-ANON-809	user	人気イラストレーターの手ぬぐい付き	red	15	FALSE	9	2
P060	vertical	ai-ANON-969	ai	窯元カップで限定ドリンク提供	pink	16	FALSE	1	3
P060	vertical	user-ANON-680	user	各ツアーコンプリートで記念品贈呈	pink	16	FALSE	3	3
P060	vertical	ai-ANON-345	ai	窯元カップ作り体験付きツアー	pink	17	FALSE	4	3
P060	vertical	user-ANON-142	user	窯元カップ作り参加者に作品後日無料送付	pink	17	FALSE	5	3
P060	vertical	ai-ANON-216	ai	窯元カフェ限定スイーツ提供	pink	18	FALSE	6	3
P060	vertical	user-ANON-677	user	記念写真撮影	pink	18	FALSE	7	3
P060	vertical	ai-ANON-379	ai	窯元ツアー限定カフェセット販売	pink	19	FALSE	8	3
P060	vertical	user-ANON-863	user	雑誌取材の記事に顔出し出演	pink	19	TRUE	9	3
P087	vertical	ai-ANON-706	ai	地元食材を使った限定メニュー	yellow	0	TRUE	0	0
P087	vertical	user-ANON-905	user	テーマ性のあるインテリア	orange	0	TRUE	0	1
P087	vertical	ai-ANON-737	ai	地元農家とコラボイベント開催	yellow	1	FALSE	1	0
P087	vertical	user-ANON-077	user	インターネットを使った集客	red	1	TRUE	0	2
P087	vertical	ai-ANON-326	ai	地元食材の月替りスイーツ提供	yellow	2	TRUE	2	0
P087	vertical	user-ANON-013	user	ポイントカードの作成	pink	2	FALSE	0	3
P087	vertical	ai-ANON-940	ai	地元食材の生産者紹介POP設置	yellow	3	FALSE	3	0
P087	vertical	user-ANON-284	user	味の向上	green	3	TRUE	0	4
P087	vertical	ai-ANON-030	ai	地元食材のテイクアウト弁当販売	yellow	4	FALSE	4	0
P087	vertical	user-ANON-051	user	適正な価格設定	teal	4	TRUE	0	5
P087	vertical	ai-ANON-970	ai	地元食材の食べ比べセット提供	yellow	5	FALSE	5	0
P087	vertical	user-ANON-779	user	コラボ企画	blue	5	FALSE	0	6
P087	vertical	ai-ANON-089	ai	地元食材の季節フェア開催	yellow	6	FALSE	6	0
P087	vertical	user-ANON-811	user	地元食材のお土産	yellow	6	FALSE	7	0
P087	vertical	ai-ANON-725	ai	限定メニューの調理体験イベント開催	yellow	7	FALSE	8	0
P087	vertical	user-ANON-458	user	客層の統一	indigo	7	FALSE	0	7
P087	vertical	ai-ANON-794	ai	季節ごとに変わる店内装飾	orange	8	FALSE	1	1
P087	vertical	user-ANON-040	user	特定の国をイメージしたインテリア	orange	8	TRUE	2	1
P087	vertical	ai-ANON-587	ai	週替わりテーマ装飾企画	orange	9	FALSE	3	1
P087	vertical	user-ANON-548	user	アメリカンなインテリア	orange	9	TRUE	4	1
P087	vertical	ai-ANON-906	ai	季節ごとのテーマ装飾展開	orange	10	FALSE	5	1
P087	vertical	user-ANON-534	user	観葉植物を置く	orange	10	TRUE	6	1
P087	vertical	ai-ANON-992	ai	月替わりテーマインテリア企画	orange	11	FALSE	7	1
P087	vertical	user-ANON-923	user	北欧風なインテリア	orange	11	FALSE	8	1
P087	vertical	ai-ANON-587	ai	SNS限定クーポン配布で集客強化	red	12	TRUE	1	2
P087	vertical	user-ANON-777	user	SNSで口コミ	red	12	TRUE	2	2
P087	vertical	ai-ANON-864	ai	Googleマップで口コミ強化施策	red	13	TRUE	3	2
P087	vertical	user-ANON-197	user	やらせ口コミ	red	13	FALSE	4	2
P087	vertical	ai-ANON-165	ai	インフルエンサーとコラボ集客	red	14	TRUE	5	2
P087	vertical	user-ANON-801	user	ユーチューバー来店	red	14	TRUE	6	2
P087	vertical	ai-ANON-069	ai	Google広告で地域ターゲティング	red	15	TRUE	7	2
P087	vertical	user-ANON-676	user	狙った客層に広告	red	15	TRUE	8	2
P087	vertical	ai-ANON-465	ai	来店回数で特典グレードUP	pink	16	TRUE	1	3
P087	vertical	user-ANON-708	user	閑散期にポイントボーナス	pink	16	TRUE	2	3
P087	vertical	ai-ANON-177	ai	誕生月ポイント2倍キャンペーン	pink	17	TRUE	3	3
P087	vertical	user-ANON-226	user	適切なポイント失効までの期間	pink	17	FALSE	4	3
P087	vertical	ai-ANON-779	ai	友達紹介でポイント付与	pink	18	TRUE	5	3
P087	vertical	user-ANON-324	user	キャンペーンでポイント付与	pink	18	TRUE	6	3
P087	vertical	ai-ANON-588	ai	ポイント有効期限延長特典	pink	19	FALSE	7	3
P087	vertical	user-ANON-732	user	材料の見直し	green	19	TRUE	1	4
P056	vertical	ai-ANON-540	ai	地元食材を使った限定メニュー	yellow	0	TRUE	0	0
P056	vertical	user-ANON-300	user	クーポンを配る	orange	0	TRUE	0	1
P056	vertical	ai-ANON-378	ai	地元農家とコラボイベント開催	yellow	1	TRUE	1	0
P056	vertical	user-ANON-653	user	クーポンを配った会員に限定メニューなどの情報をメルマガなどで配信する	orange	1	TRUE	1	1
P056	vertical	ai-ANON-216	ai	地元食材の生産者紹介POP設置	yellow	2	FALSE	2	0
P056	vertical	user-ANON-435	user	会員に利用するたびにスタンプを付けて色々な特典を利用してもらう	orange	2	FALSE	2	1
P056	vertical	ai-ANON-148	ai	地元食材の月替わりフェア開催	yellow	3	TRUE	3	0
P056	vertical	user-ANON-486	user	季節によってインテリアなどを変える	red	3	TRUE	0	2
P056	vertical	ai-ANON-509	ai	地元食材のテイクアウト弁当販売	yellow	4	FALSE	4	0
P056	vertical	user-ANON-055	user	会員にもテイクアウト用のクーポンを用意する	orange	4	FALSE	3	1
P056	vertical	ai-ANON-676	ai	限定メニューの料理教室開催	yellow	5	FALSE	5	0
P056	vertical	user-ANON-755	user	料理教室の開催の旨をメルマガで配信する	orange	5	FALSE	4	1
P056	vertical	ai-ANON-307	ai	限定メニューのペアリングドリンク提案	yellow	6	FALSE	6	0
P056	vertical	user-ANON-312	user	お得なセットメニューを用意する	pink	6	TRUE	0	3
P056	vertical	ai-ANON-358	ai	限定メニューの開発過程をSNS発信	yellow	7	TRUE	7	0
P056	vertical	user-ANON-322	user	季節ごとに限定のセットメニューを用意する	pink	7	TRUE	1	3
P056	vertical	ai-ANON-819	ai	限定メニューのレシピカード配布	yellow	8	TRUE	8	0
P056	vertical	user-ANON-966	user	季節ごとにセットメニューが変わる直前にSNSで発信する	pink	8	TRUE	2	3
P056	vertical	ai-ANON-976	ai	来店時に抽選で特別クーポン配布	orange	9	TRUE	5	1
P056	vertical	user-ANON-888	user	セットメニューを購入した顧客に限定のおもちゃなどのアイテムをランダムで１つ渡す	pink	9	FALSE	3	3
P056	vertical	ai-ANON-309	ai	来店時にQRクーポン抽選実施	orange	10	FALSE	6	1
P056	vertical	user-ANON-989	user	月が変わるごとに店内の雰囲気を変える	red	10	TRUE	1	2
P056	vertical	ai-ANON-871	ai	誕生日月限定クーポン配布	orange	11	TRUE	7	1
P056	vertical	user-ANON-572	user	他では見たことのない個性的なメニューを考える	green	11	TRUE	0	4
P056	vertical	ai-ANON-196	ai	来店回数でクーポン内容が進化	orange	12	TRUE	8	1
P056	vertical	user-ANON-172	user	個性的なメニューをSNSで紹介する	green	12	TRUE	1	4
P056	vertical	ai-ANON-855	ai	季節ごとにBGMも変更する	red	13	TRUE	2	2
P056	vertical	user-ANON-558	user	特定の年齢層に絞ったメニューを考える	teal	13	FALSE	0	5
P056	vertical	ai-ANON-617	ai	季節ごとに制服や食器も変更	red	14	TRUE	3	2
P056	vertical	user-ANON-322	user	個性的なメニューがバズっているかよく確認する	green	14	FALSE	2	4
P056	vertical	ai-ANON-393	ai	季節ごとに香りも演出する	red	15	FALSE	4	2
P056	vertical	user-ANON-592	user	国内であまり扱っていないメニューを考える	blue	15	TRUE	0	6
P056	vertical	ai-ANON-165	ai	季節ごとに店員の衣装も変更	red	16	TRUE	5	2
P056	vertical	user-ANON-773	user	店内にアンケート用紙を置く	indigo	16	TRUE	0	7
P056	vertical	ai-ANON-272	ai	季節ごとにフォトスポット設置	red	17	FALSE	6	2
P056	vertical	user-ANON-713	user	店内にアンケートの内容を一部公開する	indigo	17	FALSE	1	7
P056	vertical	ai-ANON-042	ai	季節ごとに壁面アートを展示	red	18	FALSE	7	2
P056	vertical	user-ANON-824	user	アンケートの中から有効な内容を実践する	indigo	18	FALSE	2	7
P056	vertical	ai-ANON-682	ai	季節ごとに窓際席を特別装飾	red	19	FALSE	8	2
P056	vertical	user-ANON-172	user	ライバル店舗を偵察する	purple	19	TRUE	0	8
P074	vertical	ai-ANON-337	ai	地元食材を使った限定メニュー	yellow	0	TRUE	0	0
P074	vertical	user-ANON-942	user	ポイントカード導入	orange	0	FALSE	0	1
P074	vertical	ai-ANON-528	ai	地元農家とコラボイベント開催	yellow	1	FALSE	1	0
P074	vertical	user-ANON-805	user	SNSを立ち上げる	red	1	FALSE	0	2
P074	vertical	ai-ANON-058	ai	地元食材の季節フェア開催	yellow	2	FALSE	2	0
P074	vertical	user-ANON-738	user	CM展開	pink	2	FALSE	0	3
P074	vertical	ai-ANON-123	ai	地元食材のテイクアウト弁当販売	yellow	3	FALSE	3	0
P074	vertical	user-ANON-369	user	クーポン券を配布	green	3	TRUE	0	4
P074	vertical	ai-ANON-111	ai	限定メニューの月替り企画	yellow	4	FALSE	4	0
P074	vertical	user-ANON-836	user	ハッシュタグキャンペーンの実施	red	4	FALSE	1	2
P074	vertical	ai-ANON-410	ai	地元食材の生産者紹介POP設置	yellow	5	FALSE	5	0
P074	vertical	user-ANON-640	user	道の駅でも販売	yellow	5	FALSE	6	0
P074	vertical	ai-ANON-824	ai	限定メニューのレシピ公開イベント開催	yellow	6	FALSE	7	0
P074	vertical	user-ANON-916	user	落ち着いた雰囲気にしてみる	teal	6	FALSE	0	5
P074	vertical	ai-ANON-955	ai	地元食材の食べ比べセット提供	yellow	7	FALSE	8	0
P074	vertical	user-ANON-954	user	日替わりランチセットを提供する	blue	7	FALSE	0	6
P074	vertical	ai-ANON-053	ai	来店回数で特典グレードUP	orange	8	TRUE	1	1
P074	vertical	user-ANON-860	user	次回使えるクーポンを配る	green	8	FALSE	1	4
P074	vertical	ai-ANON-143	ai	誕生月ポイント2倍キャンペーン	orange	9	FALSE	2	1
P074	vertical	user-ANON-225	user	日替わりディナーセットを提供する	blue	9	FALSE	1	6
P074	vertical	ai-ANON-668	ai	ポイントで限定グッズ交換	orange	10	FALSE	3	1
P074	vertical	user-ANON-286	user	コラボ商品の開発	indigo	10	FALSE	0	7
P074	vertical	ai-ANON-589	ai	家族共有ポイント機能追加	orange	11	FALSE	4	1
P074	vertical	user-ANON-822	user	雑誌や本を置く	teal	11	TRUE	1	5
P074	vertical	ai-ANON-375	ai	来店時にデジタルスタンプ付与	orange	12	FALSE	5	1
P074	vertical	user-ANON-475	user	雑誌で紹介してもらう	pink	12	FALSE	1	3
P074	vertical	ai-ANON-168	ai	誕生日に特別ポイント付与	orange	13	FALSE	6	1
P074	vertical	user-ANON-710	user	学生向けのクーポン配布	green	13	FALSE	2	4
P074	vertical	ai-ANON-204	ai	来店ごとに限定特典ガチャ	orange	14	FALSE	7	1
P074	vertical	user-ANON-161	user	モーニングを用意する	blue	14	FALSE	2	6
P074	vertical	ai-ANON-741	ai	来店履歴で個別特典提案	orange	15	FALSE	8	1
P074	vertical	user-ANON-233	user	テイクアウト割引き	green	15	FALSE	3	4
P074	vertical	ai-ANON-628	ai	SNS限定ライブ配信イベント開催	red	16	FALSE	2	2
P074	vertical	user-ANON-302	user	オリジナルコーヒーの開発	indigo	16	FALSE	1	7
P074	vertical	ai-ANON-971	ai	SNS限定フォロワー割引実施	red	17	FALSE	3	2
P074	vertical	user-ANON-212	user	オリジナルジュースの開発	indigo	17	FALSE	2	7
P074	vertical	ai-ANON-606	ai	SNSで週替りフォトコンテスト開催	red	18	FALSE	4	2
P074	vertical	user-ANON-089	user	看板メニューをつくる	blue	18	TRUE	3	6
P074	vertical	ai-ANON-172	ai	SNSで限定クーポン配信	red	19	FALSE	5	2
P074	vertical	user-ANON-815	user	マスコットキャラクターをつくる	indigo	19	FALSE	3	7
P001	unknown	ai-ANON-066	ai	地域アート展示カフェ	yellow	0	FALSE	0	0
P001	unknown	user-ANON-122	user	有名画家招待	orange	0	FALSE	0	1
P001	unknown	ai-ANON-782	ai	料理教室	red	1	FALSE	0	2
P001	unknown	user-ANON-948	user	メニュー刷新	pink	1	FALSE	0	3
P001	unknown	ai-ANON-919	ai	地域食材の定期便	green	2	TRUE	0	4
P001	unknown	user-ANON-760	user	テイクアウト	teal	2	FALSE	0	5
P001	unknown	ai-ANON-171	ai	カフェ内での音楽イベント	blue	3	FALSE	0	6
P001	unknown	user-ANON-106	user	映画鑑賞会	indigo	3	FALSE	0	7
P001	unknown	ai-ANON-090	ai	カフェ内での読書会	purple	4	FALSE	0	8
P001	unknown	user-ANON-924	user	広告をしっかり立ち上げる	white	4	FALSE	0	9
P001	unknown	ai-ANON-178	ai	カフェ内でのVR体験	yellow	5	FALSE	0	10
P001	unknown	user-ANON-613	user	親子でのイベント	orange	5	FALSE	0	11
P001	unknown	ai-ANON-856	ai	カフェ内でのポップアップマーケット	green	6	FALSE	0	12
P001	unknown	user-ANON-355	user	アーティスト招待	blue	6	FALSE	0	13
P001	unknown	ai-ANON-884	ai	カフェ内でのエスケープルーム	purple	7	FALSE	0	14
P001	unknown	user-ANON-527	user	AI機能	yellow	7	FALSE	1	0
P001	unknown	ai-ANON-284	ai	カフェ内でのボードゲームナイト	orange	8	FALSE	1	1
P001	unknown	user-ANON-486	user	夜カフェパフェ	red	8	FALSE	1	2
P001	unknown	ai-ANON-917	ai	カフェ内での地域交流会	pink	9	FALSE	1	3
P001	unknown	user-ANON-370	user	看板メニュー開発	green	9	FALSE	1	4
P001	unknown	ai-ANON-559	ai	カフェ内での地域農家とのコラボ	teal	10	FALSE	1	5
P001	unknown	user-ANON-807	user	オリジナルグッズ販売	blue	10	FALSE	1	6
P001	unknown	ai-ANON-218	ai	カフェ内での映画上映会	indigo	11	FALSE	1	7
P001	unknown	user-ANON-510	user	アート体験会	purple	11	FALSE	1	8
P001	unknown	ai-ANON-751	ai	カフェ内でのアートワークショップ	white	12	FALSE	1	9
P001	unknown	user-ANON-923	user	本の開発	yellow	12	FALSE	1	10
P001	unknown	ai-ANON-879	ai	カフェ内での地域歴史ツアー	orange	13	FALSE	1	11
P001	unknown	user-ANON-089	user	地元コラボ	green	13	FALSE	1	12
P001	unknown	ai-ANON-134	ai	カフェ内での地域特産品フェア	blue	14	FALSE	1	13
P001	unknown	user-ANON-768	user	SNS	purple	14	FALSE	1	14
P001	unknown	ai-ANON-754	ai	アート体験型カフェ	yellow	15	FALSE	2	0
P001	unknown	user-ANON-522	user	インテリアにこだわる	orange	15	FALSE	2	1
P001	unknown	ai-ANON-659	ai	料理テーマのポッドキャスト	red	16	FALSE	2	2
P001	unknown	user-ANON-930	user	体験	pink	16	FALSE	2	3
P001	unknown	ai-ANON-251	ai	地域食材の試食会	green	17	FALSE	2	4
P001	unknown	user-ANON-975	user	本屋コラボ	teal	17	FALSE	2	5
P001	unknown	ai-ANON-230	ai	音楽テーマのカフェメニュー	blue	18	FALSE	2	6
P001	unknown	user-ANON-368	user	謎解きカフェ	indigo	18	FALSE	2	7
P001	unknown	ai-ANON-687	ai	著者との対談イベント	purple	19	FALSE	2	8
P001	unknown	user-ANON-750	user	読書スペース作り	white	19	FALSE	2	9
P137	random	ai-ANON-122	ai	街歩き謎解きカフェ企画	yellow	0	TRUE	0	0
P137	random	user-ANON-743	user	謎解きをクリアするとクーポン券を貰える	yellow	0	FALSE	1	0
P137	random	ai-ANON-908	ai	地元作家の本棚カフェ	orange	1	TRUE	0	1
P137	random	user-ANON-911	user	SNSを利用してカフェの商品を広める	red	1	FALSE	0	2
P137	random	ai-ANON-009	ai	夜限定プラネタリウムカフェ	pink	2	FALSE	0	3
P137	random	user-ANON-616	user	夜限定メニューの考案	pink	2	FALSE	1	3
P137	random	ai-ANON-558	ai	謎解き参加者限定ドリンク提供	yellow	3	FALSE	2	0
P137	random	user-ANON-920	user	有名人を招致	green	3	FALSE	0	4
P137	random	ai-ANON-877	ai	カフェ内ミニ植物園体験	teal	4	FALSE	0	5
P137	random	user-ANON-797	user	植物の販売	teal	4	FALSE	1	5
P137	random	ai-ANON-173	ai	カフェ×地元アート展示即売	blue	5	TRUE	0	6
P137	random	user-ANON-487	user	サイン会を開催	green	5	FALSE	1	4
P137	random	ai-ANON-083	ai	謎解きルートに地元店舗連携	yellow	6	TRUE	3	0
P137	random	user-ANON-584	user	最寄りの駅からシャトルバスを運行	indigo	6	FALSE	0	7
P137	random	ai-ANON-560	ai	謎解き後に限定スイーツ提供	yellow	7	FALSE	4	0
P137	random	user-ANON-853	user	アート体験会	blue	7	FALSE	1	6
P137	random	ai-ANON-935	ai	カフェ内ワークショップ定期開催	purple	8	TRUE	0	8
P137	random	user-ANON-304	user	SNS映えを狙った商品の開発	white	8	TRUE	0	9
P137	random	ai-ANON-880	ai	カフェ内で即席音楽ライブ体験	yellow	9	FALSE	0	10
P137	random	user-ANON-263	user	巨大ケーキを販売	white	9	FALSE	1	9
P137	random	ai-ANON-351	ai	謎解きカフェ限定グッズ販売	yellow	10	FALSE	5	0
P137	random	user-ANON-234	user	巨大パフェの提供	white	10	FALSE	2	9
P137	random	ai-ANON-759	ai	カフェ内で短編映画上映会	orange	11	TRUE	0	11
P137	random	user-ANON-363	user	スマホの充電スポット提供	green	11	FALSE	0	12
P137	random	ai-ANON-461	ai	謎解きカフェ専用マップ配布	yellow	12	FALSE	6	0
P137	random	user-ANON-049	user	映画出演者を招待してイベントを開催	orange	12	TRUE	1	11
P137	random	ai-ANON-469	ai	謎解き参加者限定スタンプラリー	yellow	13	FALSE	7	0
P137	random	user-ANON-725	user	握手会をする	orange	13	FALSE	2	11
P137	random	ai-ANON-294	ai	謎解きカフェ限定フォトスポット設置	yellow	14	FALSE	8	0
P137	random	user-ANON-205	user	ラテアート体験会	purple	14	FALSE	1	8
P137	random	ai-ANON-296	ai	地元作家トークイベント開催	orange	15	FALSE	1	1
P137	random	user-ANON-749	user	カフェのゆるキャラ制作	blue	15	FALSE	0	13
P137	random	ai-ANON-314	ai	カフェ内で朝ヨガ体験会	purple	16	FALSE	0	14
P137	random	user-ANON-753	user	かわいくて一緒に写真を取りたくなるようなキャラクターにする	blue	16	FALSE	1	13
P137	random	ai-ANON-639	ai	SNS限定ライブ配信カフェ	red	17	FALSE	1	2
P137	random	user-ANON-102	user	体験ユーザー限定メニューの提供	purple	17	FALSE	1	14
P137	random	ai-ANON-643	ai	地元作家サイン本販売コーナー設置	orange	18	FALSE	2	1
P137	random	user-ANON-712	user	巨大ドリンクの提供	white	18	FALSE	3	9
P137	random	ai-ANON-330	ai	地元作家による朗読イベント開催	orange	19	TRUE	3	1
P137	random	user-ANON-473	user	ライブ配信視聴で限定クーポンの配布	red	19	FALSE	2	2
P052	horizontal	ai-ANON-194	ai	地域アート展示カフェ	yellow	0	TRUE	0	0
P052	horizontal	user-ANON-147	user	最近話題の地域絵画を展示	orange	0	TRUE	0	1
P052	horizontal	ai-ANON-465	ai	地域食材の料理教室	red	1	TRUE	0	2
P052	horizontal	user-ANON-409	user	朝どり新鮮野菜のサラダを提供	red	1	TRUE	1	2
P052	horizontal	ai-ANON-533	ai	カフェ内でのポッドキャスト録音	pink	2	TRUE	0	3
P052	horizontal	user-ANON-477	user	ポイント還元制度の導入	green	2	TRUE	0	4
P052	horizontal	ai-ANON-433	ai	カフェ内でのミニコンサート	teal	3	TRUE	0	5
P052	horizontal	user-ANON-023	user	落ち着いたBGM設定	blue	3	TRUE	0	6
P052	horizontal	ai-ANON-002	ai	カフェ内でのVR体験	indigo	4	TRUE	0	7
P052	horizontal	user-ANON-942	user	人気スポーツ試合のライブ放映	purple	4	TRUE	0	8
P052	horizontal	ai-ANON-858	ai	カフェ内での料理対決イベント	white	5	TRUE	0	9
P052	horizontal	user-ANON-672	user	ドリンクの品揃えを豊富にする	yellow	5	TRUE	0	10
P052	horizontal	ai-ANON-151	ai	カフェ内での地域交流イベント	orange	6	TRUE	0	11
P052	horizontal	user-ANON-985	user	スイーツの充実	green	6	TRUE	0	12
P052	horizontal	ai-ANON-875	ai	カフェ内での読書会	blue	7	TRUE	0	13
P052	horizontal	user-ANON-824	user	地域に人気デザート導入	green	7	TRUE	1	12
P052	horizontal	ai-ANON-825	ai	カフェ内でのサステナブル市	purple	8	TRUE	0	14
P052	horizontal	user-ANON-798	user	地域幼児による合唱	orange	8	TRUE	1	11
P052	horizontal	ai-ANON-584	ai	地域アート体験ワークショップ	yellow	9	TRUE	1	0
P052	horizontal	user-ANON-795	user	地域写真の展示	orange	9	TRUE	2	1
P052	horizontal	ai-ANON-731	ai	地域アーティストとのコラボメニュー	orange	10	TRUE	1	1
P052	horizontal	user-ANON-911	user	カード提携検討推進	green	10	TRUE	1	4
P052	horizontal	ai-ANON-727	ai	ポッドキャスト特集イベント	pink	11	TRUE	1	3
P052	horizontal	user-ANON-523	user	地域音楽クラブの招へい	teal	11	TRUE	1	5
P052	horizontal	ai-ANON-503	ai	リラックス音楽体験会	blue	12	TRUE	1	6
P052	horizontal	user-ANON-154	user	来店客の分析	green	12	TRUE	2	4
P052	horizontal	ai-ANON-680	ai	VRで街の歴史体験	indigo	13	TRUE	1	7
P052	horizontal	user-ANON-859	user	地域に根差したクラブとのコラボ	purple	13	TRUE	1	8
P052	horizontal	ai-ANON-405	ai	地域シェフとのコラボ料理対決	white	14	TRUE	1	9
P052	horizontal	user-ANON-882	user	客の好みを分析	yellow	14	TRUE	1	10
P052	horizontal	ai-ANON-893	ai	著者との対談イベント	blue	15	TRUE	1	13
P052	horizontal	user-ANON-065	user	バザー、フリマの実施	purple	15	TRUE	1	14
P052	horizontal	ai-ANON-648	ai	地域アートの体験型カフェ	yellow	16	TRUE	2	0
P052	horizontal	user-ANON-328	user	地域新鮮フルーツの採用	red	16	TRUE	2	2
P052	horizontal	ai-ANON-804	ai	ポッドキャスト体験ツアー	pink	17	TRUE	2	3
P052	horizontal	user-ANON-696	user	売り上げの分析	green	17	TRUE	3	4
P052	horizontal	ai-ANON-977	ai	地域アーティストとのコラボDJイベント	teal	18	TRUE	2	5
P052	horizontal	user-ANON-239	user	参加型イベントの実施	blue	18	TRUE	2	6
P052	horizontal	ai-ANON-431	ai	VRで街の未来体験	indigo	19	TRUE	2	7
P052	horizontal	user-ANON-081	user	選手とのふれあい会実施	purple	19	TRUE	2	8
P069	vertical	ai-ANON-535	ai	地元食材を使った限定メニュー	yellow	0	FALSE	0	0
P069	vertical	user-ANON-486	user	季節の限定メニュー	yellow	0	FALSE	1	0
P069	vertical	ai-ANON-571	ai	地元農家とコラボイベント開催	yellow	1	FALSE	2	0
P069	vertical	user-ANON-515	user	地元のパン屋とコラボメニュー	yellow	1	FALSE	3	0
P069	vertical	ai-ANON-438	ai	地元食材の生産者紹介POP設置	yellow	2	FALSE	4	0
P069	vertical	user-ANON-222	user	割引券の配布	orange	2	FALSE	0	1
P069	vertical	ai-ANON-536	ai	地元食材の食べ比べセット提供	yellow	3	TRUE	5	0
P069	vertical	user-ANON-654	user	ＳＮＳで紹介すると特典	red	3	TRUE	0	2
P069	vertical	ai-ANON-535	ai	地元食材の週替わりランチ	yellow	4	TRUE	6	0
P069	vertical	user-ANON-868	user	新規顧客の割引	orange	4	FALSE	1	1
P069	vertical	ai-ANON-563	ai	地元食材の産地巡りツアー付きメニュー	yellow	5	FALSE	7	0
P069	vertical	user-ANON-033	user	店頭に限定メニューの告知	pink	5	FALSE	0	3
P069	vertical	ai-ANON-523	ai	地元食材のペアリングドリンク提案	yellow	6	FALSE	8	0
P069	vertical	user-ANON-561	user	ＳＮＳで見たと言うと特典	red	6	FALSE	1	2
P069	vertical	ai-ANON-490	ai	来店回数で割引率UP券配布	orange	7	FALSE	2	1
P069	vertical	user-ANON-280	user	紹介で来店で特典	green	7	FALSE	0	4
P069	vertical	ai-ANON-578	ai	来店時に次回使える割引券進呈	orange	8	FALSE	3	1
P069	vertical	user-ANON-857	user	ポイント制度	teal	8	FALSE	0	5
P069	vertical	ai-ANON-780	ai	曜日限定割引券の配布	orange	9	TRUE	4	1
P069	vertical	user-ANON-004	user	アイデア募集	blue	9	FALSE	0	6
P069	vertical	ai-ANON-519	ai	友達同伴で割引券2倍進呈	orange	10	TRUE	5	1
P069	vertical	user-ANON-416	user	店頭に小物を設置	pink	10	FALSE	1	3
P069	vertical	ai-ANON-734	ai	来店時に抽選で割引券進呈	orange	11	FALSE	6	1
P069	vertical	user-ANON-515	user	紹介制度でランクアップ	green	11	FALSE	1	4
P069	vertical	ai-ANON-825	ai	割引券に有効期限を設定	orange	12	FALSE	7	1
P069	vertical	user-ANON-732	user	ポイントで割引	teal	12	FALSE	1	5
P069	vertical	ai-ANON-825	ai	割引券にQRコードで抽選	orange	13	TRUE	8	1
P069	vertical	user-ANON-719	user	アイデア募集で特典	blue	13	FALSE	1	6
P069	vertical	ai-ANON-547	ai	SNS投稿で月替り特典進呈	red	14	FALSE	2	2
P069	vertical	user-ANON-995	user	小物販売	pink	14	FALSE	2	3
P069	vertical	ai-ANON-687	ai	SNS投稿で抽選参加権付与	red	15	FALSE	3	2
P069	vertical	user-ANON-305	user	ポイント割ましデー	teal	15	FALSE	2	5
P069	vertical	ai-ANON-548	ai	SNS投稿で限定クーポン配布	red	16	TRUE	4	2
P069	vertical	user-ANON-738	user	お店限定小物	pink	16	FALSE	3	3
P069	vertical	ai-ANON-828	ai	SNS投稿で限定グッズ進呈	red	17	FALSE	5	2
P069	vertical	user-ANON-636	user	紹介で特別メニュー	green	17	FALSE	2	4
P069	vertical	ai-ANON-608	ai	SNS投稿で限定ドリンク進呈	red	18	TRUE	6	2
P069	vertical	user-ANON-096	user	メニューアイデア採用で割引	blue	18	FALSE	2	6
P069	vertical	ai-ANON-629	ai	SNS紹介で限定デザート進呈	red	19	TRUE	7	2
P069	vertical	user-ANON-234	user	ポイントで支払い可能	teal	19	TRUE	3	5
P148	random	ai-ANON-090	ai	街歩き謎解きカフェ	yellow	0	TRUE	0	0
P148	random	user-ANON-311	user	コーヒーの無料	yellow	0	TRUE	1	0
P148	random	ai-ANON-346	ai	謎解きクリアで限定メニュー提供	yellow	1	TRUE	2	0
P148	random	user-ANON-981	user	有名な作品とコラボ	yellow	1	TRUE	3	0
P148	random	ai-ANON-672	ai	カフェで朝ヨガ体験開催	orange	2	FALSE	0	1
P148	random	user-ANON-852	user	コーヒーの無料	orange	2	FALSE	1	1
P148	random	ai-ANON-932	ai	カフェで即興音楽ライブ	red	3	TRUE	0	2
P148	random	user-ANON-538	user	コーヒーの無料	red	3	FALSE	1	2
P148	random	ai-ANON-350	ai	カフェで短編映画上映会	pink	4	TRUE	0	3
P148	random	user-ANON-742	user	コーヒーの無料	pink	4	FALSE	1	3
P148	random	ai-ANON-487	ai	謎解き参加者限定スタンプラリー	yellow	5	TRUE	4	0
P148	random	user-ANON-381	user	参加賞のプレゼント	yellow	5	FALSE	5	0
P148	random	ai-ANON-076	ai	謎解き後に限定グッズ販売	yellow	6	FALSE	6	0
P148	random	user-ANON-957	user	隠れキャラを見つける	yellow	6	TRUE	7	0
P148	random	ai-ANON-988	ai	カフェで異文化交流会開催	green	7	FALSE	0	4
P148	random	user-ANON-109	user	コーヒーを無料	green	7	FALSE	1	4
P148	random	ai-ANON-836	ai	カフェで本格ボードゲーム体験	teal	8	FALSE	0	5
P148	random	user-ANON-498	user	コーヒーの無料	teal	8	FALSE	1	5
P148	random	ai-ANON-982	ai	謎解き後に街の特典マップ配布	yellow	9	FALSE	8	0
P148	random	user-ANON-275	user	毎月開催する	yellow	9	FALSE	9	0
P148	random	ai-ANON-359	ai	朝ヨガ後の健康朝食セット提供	orange	10	FALSE	2	1
P148	random	user-ANON-986	user	ドリンク無料	orange	10	FALSE	3	1
P148	random	ai-ANON-274	ai	朝ヨガ後プロテインスムージー提供	orange	11	FALSE	4	1
P148	random	user-ANON-829	user	手ぬぐいのプレゼント	orange	11	TRUE	5	1
P148	random	ai-ANON-488	ai	朝ヨガ後アロマリラク体験	orange	12	FALSE	6	1
P148	random	user-ANON-875	user	アロマ販売	orange	12	FALSE	7	1
P148	random	ai-ANON-691	ai	カフェで小動物ふれあい体験	blue	13	TRUE	0	6
P148	random	user-ANON-625	user	コーヒーの無料	blue	13	FALSE	1	6
P148	random	ai-ANON-160	ai	朝ヨガ後の栄養相談会開催	orange	14	FALSE	8	1
P148	random	user-ANON-208	user	講師が考えたメニュー	orange	14	FALSE	9	1
P148	random	ai-ANON-640	ai	カフェで職業体験イベント	indigo	15	TRUE	0	7
P148	random	user-ANON-694	user	コーヒーの無料	indigo	15	FALSE	1	7
P148	random	ai-ANON-018	ai	お客様参加型セッション開催	red	16	TRUE	2	2
P148	random	user-ANON-090	user	サイン会	red	16	FALSE	3	2
P148	random	ai-ANON-001	ai	即興ライブ×リクエスト制導入	red	17	FALSE	4	2
P148	random	user-ANON-711	user	グッズ販売	red	17	TRUE	5	2
P148	random	ai-ANON-278	ai	カフェで宇宙VR体験会	purple	18	FALSE	0	8
P148	random	user-ANON-230	user	コーヒーの無料	purple	18	FALSE	1	8
P148	random	ai-ANON-771	ai	即興ライブ×お客様飛び入り参加	red	19	FALSE	6	2
P148	random	user-ANON-268	user	握手会	red	19	FALSE	7	2
P064	vertical	ai-ANON-989	ai	地元食材を使った限定メニュー	yellow	0	TRUE	0	0
P064	vertical	user-ANON-924	user	滞在時間ごとに値引き	orange	0	TRUE	0	1
P064	vertical	ai-ANON-645	ai	地元農家とコラボイベント開催	yellow	1	TRUE	1	0
P064	vertical	user-ANON-483	user	アンケートを取る	yellow	1	TRUE	2	0
P064	vertical	ai-ANON-530	ai	地元食材の生産者紹介POP設置	yellow	2	TRUE	3	0
P064	vertical	user-ANON-254	user	看板を作る	orange	2	TRUE	1	1
P064	vertical	ai-ANON-441	ai	地元食材の季節フェア開催	yellow	3	TRUE	4	0
P064	vertical	user-ANON-072	user	試食会を開催	yellow	3	TRUE	5	0
P064	vertical	ai-ANON-659	ai	限定メニューのレシピ公開イベント	yellow	4	TRUE	6	0
P064	vertical	user-ANON-511	user	オリジナルグッズを作る	red	4	TRUE	0	2
P064	vertical	ai-ANON-110	ai	限定メニューの月替り企画実施	yellow	5	TRUE	7	0
P064	vertical	user-ANON-821	user	金額に応じてスタンプがたまり抽選で豪華景品がもらえる	pink	5	TRUE	0	3
P064	vertical	ai-ANON-151	ai	地元食材の生産現場見学ツアー企画	yellow	6	TRUE	8	0
P064	vertical	user-ANON-669	user	コンセプトを取り入れる	green	6	TRUE	0	4
P064	vertical	ai-ANON-523	ai	長時間滞在でドリンク無料券進呈	orange	7	TRUE	2	1
P064	vertical	user-ANON-154	user	森の動物たちの格好をした従業員がいる	green	7	TRUE	1	4
P064	vertical	ai-ANON-647	ai	滞在時間別ドリンク飲み放題プラン	orange	8	TRUE	3	1
P064	vertical	user-ANON-712	user	記念写真が撮れる	green	8	TRUE	2	4
P064	vertical	ai-ANON-524	ai	滞在時間で限定デザート提供	orange	9	TRUE	4	1
P064	vertical	user-ANON-293	user	独自にメニューを作成出来る	teal	9	TRUE	0	5
P064	vertical	ai-ANON-212	ai	滞在時間別ペア割引プラン	orange	10	TRUE	5	1
P064	vertical	user-ANON-442	user	既存メニューからの自由トッピングも可	teal	10	TRUE	1	5
P064	vertical	ai-ANON-844	ai	滞在時間別で限定グッズ進呈	orange	11	TRUE	6	1
P064	vertical	user-ANON-947	user	食器片づけや、洗い物をすると値引き	blue	11	TRUE	0	6
P064	vertical	ai-ANON-457	ai	滞在時間別で限定ドリンク提供	orange	12	TRUE	7	1
P064	vertical	user-ANON-449	user	回数に応じてスタンプがたまりお給料をもらえる	blue	12	TRUE	1	6
P064	vertical	ai-ANON-419	ai	滞在時間で選べる特典ガチャ設置	orange	13	TRUE	8	1
P064	vertical	user-ANON-816	user	動物モチーフのメニュー	green	13	TRUE	3	4
P064	vertical	ai-ANON-054	ai	地元作家とコラボグッズ販売	red	14	TRUE	1	2
P064	vertical	user-ANON-932	user	いらなくなったものを買い取り	indigo	14	TRUE	0	7
P064	vertical	ai-ANON-721	ai	地元作家とコラボグッズ展開	red	15	TRUE	2	2
P064	vertical	user-ANON-353	user	フリマ形式で販売	indigo	15	TRUE	1	7
P064	vertical	ai-ANON-197	ai	地元作家とコラボ限定グッズ販売	red	16	TRUE	3	2
P064	vertical	user-ANON-408	user	地元の食材詰め合わせがある	pink	16	TRUE	1	3
P064	vertical	ai-ANON-123	ai	地元作家デザインの限定マグ販売	red	17	TRUE	4	2
P064	vertical	user-ANON-541	user	スイッチ、PS4などの人気ゲーム機が当たる	pink	17	TRUE	2	3
P064	vertical	ai-ANON-571	ai	来店記念日入りグッズ受注制作	red	18	TRUE	5	2
P064	vertical	user-ANON-352	user	初回は特別割引	red	18	TRUE	6	2
P064	vertical	ai-ANON-914	ai	地元限定デザインのエコバッグ販売	red	19	TRUE	7	2
P064	vertical	user-ANON-862	user	地元カフェyoutubeチャンネルで発信	purple	19	TRUE	0	8
P136	random	ai-ANON-602	ai	街歩き謎解きカフェ企画	yellow	0	FALSE	0	0
P136	random	user-ANON-028	user	カフェで 最初の指令と地図を受け取ります	yellow	0	FALSE	1	0
P136	random	ai-ANON-574	ai	謎解きクリアで限定メニュー提供	yellow	1	FALSE	2	0
P136	random	user-ANON-404	user	美味しいドリンクやスイーツで達成感を満喫	yellow	1	FALSE	3	0
P136	random	ai-ANON-650	ai	夜限定ジャズ生演奏カフェ	orange	2	FALSE	0	1
P136	random	ai-ANON-871	ai	謎解き参加者限定スタンプラリー	yellow	3	FALSE	4	0
P136	random	user-ANON-726	user	プロによる日替わり生演奏	orange	3	FALSE	1	1
P136	random	ai-ANON-843	ai	推し活グッズ制作体験	red	4	FALSE	0	2
P136	random	ai-ANON-596	ai	謎解き後の記念撮影スポット設置	yellow	5	TRUE	5	0
P136	random	user-ANON-009	user	推し仲間と語らいながら制作できるコミュニティ空間	red	5	FALSE	1	2
P136	random	ai-ANON-352	ai	カフェ×地元野菜マルシェ開催	pink	6	FALSE	0	3
P136	random	user-ANON-922	user	提携農家から直接仕入れた、旬の新鮮野菜をカフェ店頭で販売	pink	6	TRUE	1	3
P136	random	ai-ANON-467	ai	カフェ内で短編映画上映会	green	7	FALSE	0	4
P136	random	user-ANON-453	user	気軽に映画とコーヒーを楽しめる	green	7	FALSE	1	4
P136	random	ai-ANON-034	ai	カフェ内で即興アートライブ	teal	8	FALSE	0	5
P136	random	user-ANON-533	user	観客からキーワードを募り、その場でテーマを決定	teal	8	TRUE	1	5
P136	random	ai-ANON-455	ai	カフェ内ワークスペース定額利用	blue	9	FALSE	0	6
P136	random	user-ANON-636	user	電源・Wi-Fi完備の席をいつでも利用可能	blue	9	FALSE	1	6
P136	random	ai-ANON-528	ai	謎解きルートに地元店舗連携	yellow	10	FALSE	6	0
P136	random	user-ANON-377	user	店舗紹介や特典も楽しめる	yellow	10	FALSE	7	0
P136	random	ai-ANON-197	ai	謎解き参加者限定オリジナルグッズ販売	yellow	11	FALSE	8	0
P136	random	user-ANON-915	user	売り上げで地域活性	yellow	11	FALSE	9	0
P136	random	ai-ANON-171	ai	ジャズ演奏×カクテルナイト開催	orange	12	FALSE	2	1
P136	random	user-ANON-105	user	オリジナルカクテルを提供	orange	12	FALSE	3	1
P136	random	ai-ANON-476	ai	カフェ内で本の交換会開催	indigo	13	FALSE	0	7
P136	random	user-ANON-288	user	読まなくなった本を持ち寄って、誰かのお気に入りと交換	indigo	13	FALSE	1	7
P136	random	ai-ANON-711	ai	ジャズ演奏者とのトークタイム開催	orange	14	FALSE	4	1
P136	random	user-ANON-713	user	音楽の裏話やジャズの魅力を、間近で感じる	orange	14	FALSE	5	1
P136	random	ai-ANON-955	ai	カフェ×健康診断イベント	purple	15	FALSE	0	8
P136	random	user-ANON-980	user	血圧・体脂肪・簡易測定などを無料で実施	purple	15	FALSE	1	8
P136	random	ai-ANON-359	ai	カフェ内でボードゲーム体験	white	16	FALSE	0	9
P136	random	user-ANON-553	user	人気のボードゲームを気軽にプレイ。初心者歓迎、スタッフもサポート	white	16	FALSE	1	9
P136	random	ai-ANON-796	ai	ジャズ演奏×地元アーティストコラボ	orange	17	FALSE	6	1
P136	random	user-ANON-417	user	音楽とアートが織りなす贅沢な空間で、新しい感動を体験	orange	17	FALSE	7	1
P136	random	ai-ANON-382	ai	ジャズ演奏×ワインテイスティング	orange	18	FALSE	8	1
P136	random	user-ANON-371	user	生演奏を聴きながら、厳選ワインをゆっくり味わう	orange	18	FALSE	9	1
P136	random	ai-ANON-276	ai	カフェ×ペット同伴デー開催	yellow	19	FALSE	0	10
P136	random	user-ANON-809	user	ペット用おやつや限定メニューも用意	yellow	19	TRUE	1	10
P024	horizontal	ai-ANON-346	ai	地域アート展示カフェ	yellow	0	FALSE	0	0
P024	horizontal	user-ANON-365	user	テイクアウト	teal	0	FALSE	0	5
P024	horizontal	ai-ANON-923	ai	カフェ内ワークショップ	orange	1	FALSE	3	1
P024	horizontal	user-ANON-617	user	ドーナツ	blue	1	TRUE	3	6
P024	horizontal	ai-ANON-059	ai	カフェ内ポッドキャスト	orange	2	FALSE	1	1
P024	horizontal	user-ANON-956	user	まふぃん	blue	2	FALSE	1	6
P024	horizontal	ai-ANON-298	ai	カフェ内植物販売	orange	3	TRUE	2	1
P024	horizontal	user-ANON-039	user	アイスクリーム	blue	3	TRUE	4	6
P024	horizontal	ai-ANON-558	ai	カフェ内ゲームナイト	orange	4	TRUE	4	1
P024	horizontal	user-ANON-746	user	モーニング	orange	4	FALSE	5	1
P024	horizontal	ai-ANON-170	ai	カフェ内ポエトリーイベント	orange	5	FALSE	6	1
P024	horizontal	user-ANON-880	user	SNS	orange	5	FALSE	7	1
P024	horizontal	ai-ANON-976	ai	カフェ内VR体験	orange	6	TRUE	9	1
P024	horizontal	user-ANON-790	user	巨大モニター	orange	6	FALSE	10	1
P024	horizontal	ai-ANON-078	ai	カフェ内サウナ体験	orange	7	TRUE	8	1
P024	horizontal	user-ANON-498	user	スポーツ放映	orange	7	TRUE	11	1
P024	horizontal	ai-ANON-094	ai	カフェ内ミニ図書館	orange	8	TRUE	12	1
P024	horizontal	user-ANON-415	user	絵本コーナー	orange	8	TRUE	13	1
P024	horizontal	ai-ANON-907	ai	カフェ内サウナイベント	orange	9	FALSE	14	1
P024	horizontal	user-ANON-845	user	和菓子	teal	9	TRUE	13	5
P024	horizontal	ai-ANON-529	ai	カフェ内サウナイベント	orange	10	FALSE	0	1
P024	horizontal	user-ANON-287	user	おもち	teal	10	FALSE	14	5
P024	horizontal	ai-ANON-052	ai	カフェ内ミニ映画祭	red	11	FALSE	1	2
P024	horizontal	user-ANON-030	user	パン	blue	11	FALSE	5	6
P024	horizontal	ai-ANON-760	ai	カフェ内サウナイベント	red	12	FALSE	4	2
P024	horizontal	user-ANON-486	user	おにぎり	blue	12	FALSE	6	6
P024	horizontal	ai-ANON-942	ai	カフェ内サウナイベント	red	13	FALSE	0	2
P024	horizontal	user-ANON-546	user	サンドイッチ	blue	13	FALSE	7	6
P024	horizontal	ai-ANON-798	ai	カフェ内サウナイベント	pink	14	FALSE	3	3
P024	horizontal	user-ANON-456	user	サラダ	blue	14	FALSE	8	6
P024	horizontal	ai-ANON-887	ai	カフェ内サウナイベント	pink	15	FALSE	0	3
P024	horizontal	user-ANON-471	user	パスタ	blue	15	FALSE	9	6
P024	horizontal	ai-ANON-538	ai	カフェ内サウナイベント	green	16	FALSE	2	4
P024	horizontal	user-ANON-395	user	オムレツ	blue	16	FALSE	10	6
P024	horizontal	ai-ANON-992	ai	カフェ内ポップアップマーケット	green	17	FALSE	3	4
P024	horizontal	user-ANON-744	user	ハンバーガー	blue	17	FALSE	11	6
P024	horizontal	ai-ANON-444	ai	カフェ内サウナイベント	green	18	FALSE	0	4
P024	horizontal	user-ANON-691	user	カレー	blue	18	FALSE	12	6
P024	horizontal	ai-ANON-478	ai	カフェ内サウナイベント	blue	19	FALSE	2	6
P024	horizontal	user-ANON-937	user	チーズ	blue	19	TRUE	13	6
P081	vertical	ai-ANON-988	ai	地元食材を使った限定メニュー	yellow	0	FALSE	0	0
P081	vertical	user-ANON-277	user	ランチのメニューを考える	orange	0	TRUE	0	1
P081	vertical	ai-ANON-775	ai	地元農家とコラボイベント開催	yellow	1	TRUE	1	0
P081	vertical	user-ANON-411	user	店頭に食材を並べて誘引する。	orange	1	TRUE	1	1
P081	vertical	ai-ANON-572	ai	季節ごとに限定メニューを刷新	yellow	2	FALSE	2	0
P081	vertical	user-ANON-316	user	食材で試作品を作る。	orange	2	FALSE	2	1
P081	vertical	ai-ANON-508	ai	地元食材の生産者紹介POP設置	yellow	3	FALSE	3	0
P081	vertical	user-ANON-756	user	新鮮さを強調する。	orange	3	FALSE	3	1
P081	vertical	ai-ANON-991	ai	地元食材の産地巡りツアー企画	yellow	4	FALSE	4	0
P081	vertical	user-ANON-572	user	参加者募集の広告を出す。	orange	4	FALSE	4	1
P081	vertical	ai-ANON-859	ai	限定メニューの月替りフェア開催	yellow	5	FALSE	5	0
P081	vertical	user-ANON-392	user	写真どりを成功させる。	orange	5	FALSE	5	1
P081	vertical	ai-ANON-281	ai	限定メニューのレシピ公開イベント	yellow	6	TRUE	6	0
P081	vertical	user-ANON-197	user	ビデオ公開にする。	orange	6	FALSE	6	1
P081	vertical	ai-ANON-936	ai	限定メニューの食材産地マップ設置	yellow	7	FALSE	7	0
P081	vertical	user-ANON-559	user	看板を立てる。	orange	7	FALSE	7	1
P081	vertical	ai-ANON-546	ai	限定メニューの食材物販コーナー設置	yellow	8	TRUE	8	0
P081	vertical	user-ANON-845	user	見やすい取りやすい位置関係の配置。	orange	8	FALSE	8	1
P081	vertical	ai-ANON-261	ai	地元アーティスト作品展示カフェ	red	9	FALSE	0	2
P081	vertical	user-ANON-437	user	コーヒーを厳選する。	pink	9	FALSE	0	3
P081	vertical	ai-ANON-383	ai	アート作品の販売コーナー設置	red	10	FALSE	1	2
P081	vertical	user-ANON-392	user	人員配置。	pink	10	FALSE	1	3
P081	vertical	ai-ANON-625	ai	アート×音楽ライブ開催	red	11	FALSE	2	2
P081	vertical	user-ANON-667	user	観客スペースを作る。	pink	11	FALSE	2	3
P081	vertical	ai-ANON-035	ai	アーティストによるライブペイント開催	red	12	FALSE	3	2
P081	vertical	user-ANON-852	user	音響確認。	pink	12	FALSE	3	3
P081	vertical	ai-ANON-222	ai	アート作品の投票企画実施	red	13	FALSE	4	2
P081	vertical	user-ANON-097	user	投票箱設置	pink	13	FALSE	4	3
P081	vertical	ai-ANON-785	ai	作品テーマで週替り展示企画	red	14	FALSE	5	2
P081	vertical	user-ANON-645	user	応募者募集	pink	14	FALSE	5	3
P081	vertical	ai-ANON-066	ai	アート作品とコラボドリンク提供	red	15	FALSE	6	2
P081	vertical	user-ANON-568	user	ドリンクの選別	pink	15	FALSE	6	3
P081	vertical	ai-ANON-898	ai	アーティスト在廊日トーク開催	red	16	FALSE	7	2
P081	vertical	user-ANON-773	user	座席数確保	pink	16	FALSE	7	3
P081	vertical	ai-ANON-180	ai	アート作品の解説ツアー開催	red	17	FALSE	8	2
P081	vertical	user-ANON-781	user	解説者選定	pink	17	FALSE	8	3
P081	vertical	ai-ANON-484	ai	カフェ×地元歴史展示企画	green	18	FALSE	0	4
P081	vertical	user-ANON-101	user	参加したい	teal	18	FALSE	0	5
P081	vertical	ai-ANON-013	ai	歴史衣装でスタッフ接客	green	19	TRUE	1	4
P081	vertical	user-ANON-557	user	楽しそう	teal	19	FALSE	1	5
P067	vertical	ai-ANON-635	ai	地元食材を使った限定メニュー	yellow	0	TRUE	0	0
P067	vertical	user-ANON-797	user	地元の名産品のポップアップショップを設ける	yellow	0	TRUE	1	0
P067	vertical	ai-ANON-579	ai	地元食材の生産者とコラボイベント開催	yellow	1	TRUE	2	0
P067	vertical	user-ANON-854	user	季節ごとの特別な限定メニュー	orange	1	TRUE	0	1
P067	vertical	ai-ANON-746	ai	地元食材の食べ比べセット提供	yellow	2	FALSE	3	0
P067	vertical	user-ANON-260	user	曜日別の日替わりメニュー	red	2	TRUE	0	2
P067	vertical	ai-ANON-320	ai	地元食材の月替わりコース提供	yellow	3	TRUE	4	0
P067	vertical	user-ANON-234	user	テイクアウト用の特別弁当	pink	3	TRUE	0	3
P067	vertical	ai-ANON-274	ai	地元食材の生産者紹介カード添付	yellow	4	FALSE	5	0
P067	vertical	user-ANON-125	user	カフェのスペースを利用したワークショップ	green	4	TRUE	0	4
P067	vertical	ai-ANON-074	ai	地元食材の週替わりスイーツ提供	yellow	5	TRUE	6	0
P067	vertical	user-ANON-318	user	時間帯別の特別メニュー	teal	5	TRUE	0	5
P067	vertical	ai-ANON-305	ai	地元食材の生産地巡りツアー付きメニュー	yellow	6	FALSE	7	0
P067	vertical	user-ANON-284	user	割引クーポンの発行	blue	6	TRUE	0	6
P067	vertical	ai-ANON-392	ai	限定メニューのレシピ公開イベント	yellow	7	TRUE	8	0
P067	vertical	user-ANON-024	user	店員の服装の変化	indigo	7	FALSE	0	7
P067	vertical	ai-ANON-067	ai	季節限定メニューの試食会開催	orange	8	TRUE	1	1
P067	vertical	user-ANON-999	user	店内レイアウトの変化	indigo	8	FALSE	1	7
P067	vertical	ai-ANON-127	ai	季節限定メニューのペアリングドリンク	orange	9	TRUE	2	1
P067	vertical	user-ANON-275	user	テイクアウト用のスウィーツ	pink	9	TRUE	1	3
P067	vertical	ai-ANON-906	ai	季節限定メニューの予約制導入	orange	10	TRUE	3	1
P067	vertical	user-ANON-958	user	ワークショップ参画相手のアイテム販売	green	10	TRUE	1	4
P067	vertical	ai-ANON-531	ai	季節限定メニューのSNS投稿キャンペーン	orange	11	TRUE	4	1
P067	vertical	user-ANON-273	user	曜日別の日替わりメニューの試食会開催	red	11	FALSE	1	2
P067	vertical	ai-ANON-046	ai	季節限定メニューの食材解説会開催	orange	12	FALSE	5	1
P067	vertical	user-ANON-874	user	時間帯別のお得なメニューセット	teal	12	TRUE	1	5
P067	vertical	ai-ANON-996	ai	季節限定メニューの食材産地MAP展示	orange	13	FALSE	6	1
P067	vertical	user-ANON-450	user	SNSの発信の頻度を高める	purple	13	TRUE	0	8
P067	vertical	ai-ANON-613	ai	季節限定メニューの食材産地フェア開催	orange	14	FALSE	7	1
P067	vertical	user-ANON-473	user	スタンプカードの発行	blue	14	TRUE	1	6
P067	vertical	ai-ANON-595	ai	季節限定メニューの食材物販コーナー設置	orange	15	TRUE	8	1
P067	vertical	user-ANON-844	user	店内BGMの再検討	indigo	15	FALSE	2	7
P067	vertical	ai-ANON-354	ai	曜日別限定ドリンクセット提供	red	16	TRUE	2	2
P067	vertical	user-ANON-071	user	テイクアウト用メニューの試食会開催	pink	16	TRUE	2	3
P067	vertical	ai-ANON-163	ai	曜日別限定グッズ販売	red	17	TRUE	3	2
P067	vertical	user-ANON-447	user	店外スペースのレイアウト再検討	indigo	17	FALSE	3	7
P067	vertical	ai-ANON-682	ai	曜日別限定スタンプ特典	red	18	TRUE	4	2
P067	vertical	user-ANON-861	user	決済方法の多様性を導入	blue	18	TRUE	2	6
P067	vertical	ai-ANON-160	ai	曜日別限定メニューの投票企画実施	red	19	TRUE	5	2
P067	vertical	user-ANON-802	user	ワークショップ参画相手とのコラボメニュー	green	19	TRUE	2	4
P090	vertical	ai-ANON-078	ai	地元食材を使った限定メニュー	yellow	0	TRUE	0	0
P090	vertical	user-ANON-882	user	デコラティブな内装	orange	0	FALSE	0	1
P090	vertical	ai-ANON-092	ai	地元農家とコラボイベント開催	yellow	1	FALSE	1	0
P090	vertical	user-ANON-880	user	収穫体験	yellow	1	FALSE	2	0
P090	vertical	ai-ANON-202	ai	地元食材の季節フェア開催	yellow	2	TRUE	3	0
P090	vertical	user-ANON-835	user	果物農家ともコラボ	yellow	2	FALSE	4	0
P090	vertical	ai-ANON-685	ai	地元食材の週替わりランチ	yellow	3	TRUE	5	0
P090	vertical	user-ANON-274	user	サラダバー	yellow	3	FALSE	6	0
P090	vertical	ai-ANON-593	ai	地元食材のテイクアウト弁当販売	yellow	4	TRUE	7	0
P090	vertical	user-ANON-589	user	もしくは、ナチュラルな内装	orange	4	FALSE	1	1
P090	vertical	ai-ANON-726	ai	地元食材のペアリングセット提供	yellow	5	FALSE	8	0
P090	vertical	user-ANON-046	user	地元食材使用のスイーツ	yellow	5	FALSE	9	0
P090	vertical	ai-ANON-817	ai	季節ごとに内装を模様替え	orange	6	TRUE	2	1
P090	vertical	user-ANON-242	user	季節の植物をたくさん飾る	orange	6	FALSE	3	1
P090	vertical	ai-ANON-276	ai	アート作品の展示スペース設置	orange	7	TRUE	4	1
P090	vertical	user-ANON-982	user	作家さんによる手作り小物の展示と販売	orange	7	TRUE	5	1
P090	vertical	ai-ANON-029	ai	壁に地元アーティストの壁画	orange	8	FALSE	6	1
P090	vertical	user-ANON-115	user	女性受けの高そうなオシャレな壁紙	orange	8	TRUE	7	1
P090	vertical	ai-ANON-132	ai	天井に季節ごとの装飾を設置	orange	9	FALSE	8	1
P090	vertical	user-ANON-031	user	春は桜の装飾	orange	9	FALSE	9	1
P090	vertical	ai-ANON-846	ai	地元作家のワークショップ開催	red	10	TRUE	0	2
P090	vertical	user-ANON-295	user	季節のフルーツパフェ	yellow	10	TRUE	10	0
P090	vertical	ai-ANON-185	ai	作家とコラボ限定メニュー開発	red	11	FALSE	1	2
P090	vertical	user-ANON-760	user	アートなデザインの食事	red	11	FALSE	2	2
P090	vertical	ai-ANON-642	ai	作家とコラボカフェアート体験	red	12	TRUE	3	2
P090	vertical	user-ANON-115	user	季節のフルーツケーキ	yellow	12	FALSE	11	0
P090	vertical	ai-ANON-277	ai	作家とコラボ作品制作体験会	red	13	TRUE	4	2
P090	vertical	user-ANON-549	user	子供向けの体験教室	red	13	FALSE	5	2
P090	vertical	ai-ANON-795	ai	作家とコラボカップ作り体験	red	14	FALSE	6	2
P090	vertical	user-ANON-154	user	作家とコラボキャンドル作り体験	red	14	FALSE	7	2
P090	vertical	ai-ANON-685	ai	作家とコラボ作品販売会	red	15	FALSE	8	2
P090	vertical	user-ANON-262	user	地元野菜を使用したスイーツ	yellow	15	TRUE	12	0
P090	vertical	ai-ANON-251	ai	地元音楽家の生演奏カフェ開催	pink	16	TRUE	0	3
P090	vertical	user-ANON-512	user	クラシック音楽	pink	16	FALSE	1	3
P090	vertical	ai-ANON-739	ai	地元音楽家とコラボCD販売	pink	17	FALSE	2	3
P090	vertical	user-ANON-749	user	ロック	pink	17	FALSE	3	3
P090	vertical	ai-ANON-067	ai	音楽家とコラボ限定メニュー	pink	18	FALSE	4	3
P090	vertical	user-ANON-681	user	楽器形の食べ物	pink	18	FALSE	5	3
P090	vertical	ai-ANON-533	ai	音楽家とトークセッション開催	pink	19	FALSE	6	3
P090	vertical	user-ANON-694	user	低カロリー	yellow	19	FALSE	13	0
P027	horizontal	ai-ANON-647	ai	地域アート展示カフェ	yellow	0	TRUE	0	0
P027	horizontal	user-ANON-218	user	地域アートをSNSで配信する	yellow	0	FALSE	1	0
P027	horizontal	ai-ANON-717	ai	カフェ内でワークショップ	orange	1	TRUE	2	1
P027	horizontal	user-ANON-521	user	ワークショップの内容をリアルタイムで動画配信する	orange	1	FALSE	3	1
P027	horizontal	ai-ANON-158	ai	地域食材のメニュー	orange	2	FALSE	0	1
P027	horizontal	user-ANON-729	user	猫カフェに業態を変更する	red	2	FALSE	0	2
P027	horizontal	ai-ANON-927	ai	地域の音楽イベント	pink	3	TRUE	0	3
P027	horizontal	user-ANON-518	user	複数の演奏者を客が採点して勝ち抜きトーナメントを行う	pink	3	FALSE	1	3
P027	horizontal	ai-ANON-082	ai	カフェ内でVR体験	green	4	TRUE	1	4
P027	horizontal	user-ANON-004	user	カフェで提供される食材の生産地についてVRで体験できるようにする	green	4	FALSE	2	4
P027	horizontal	ai-ANON-530	ai	カフェ内で地域の歴史ツアー	green	5	TRUE	0	4
P027	horizontal	user-ANON-106	user	地域の歴史にちなんだ新メニューを開発する	green	5	FALSE	3	4
P027	horizontal	ai-ANON-460	ai	カフェ内で地域の農家とコラボした食材直売所	teal	6	FALSE	0	5
P027	horizontal	user-ANON-895	user	地域の農家とコラボした新メニューの開発	teal	6	FALSE	1	5
P027	horizontal	ai-ANON-842	ai	カフェ内で地域のストーリーを語るナイトイベント	blue	7	TRUE	1	6
P027	horizontal	user-ANON-770	user	カフェ内でのお泊りイベント	blue	7	FALSE	2	6
P027	horizontal	ai-ANON-739	ai	カフェ内で地域の職人とコラボした体験型メニュー	blue	8	FALSE	0	6
P027	horizontal	user-ANON-759	user	子どもを対象にしたカフェ就業体験	indigo	8	FALSE	0	7
P027	horizontal	ai-ANON-623	ai	カフェ内で地域の歴史をテーマにした脱出ゲーム	purple	9	TRUE	0	8
P027	horizontal	user-ANON-720	user	周囲の他の店と連動して大掛かりなオリエンテーリングを開催する	purple	9	FALSE	1	8
P027	horizontal	ai-ANON-068	ai	カフェ内で地域の伝説をテーマにしたインタラクティブストーリー体験	white	10	FALSE	1	9
P027	horizontal	user-ANON-976	user	地域の伝説にちなんだ新メニューの開発	white	10	FALSE	2	9
P027	horizontal	ai-ANON-211	ai	カフェ内で地域の歴史をテーマにしたAR体験	white	11	TRUE	3	9
P027	horizontal	user-ANON-024	user	地域の歴史をテーマにしたAR体験を編集してSNSにアップして、大勢の人に共有してもらう	white	11	FALSE	4	9
P027	horizontal	ai-ANON-755	ai	カフェ内で地域の伝説をテーマにしたAR宝探し	white	12	FALSE	0	9
P027	horizontal	user-ANON-815	user	地域の伝説をテーマにしたAR宝探しの景品を、周囲の店と連携して用意する	white	12	FALSE	5	9
P027	horizontal	ai-ANON-862	ai	カフェ内で地域の歴史をテーマにしたミニシアター	yellow	13	FALSE	4	10
P027	horizontal	user-ANON-899	user	地域の歴史をテーマにした短編動画をネットで配信する	yellow	13	FALSE	5	10
P027	horizontal	ai-ANON-896	ai	地域の食材を使ったカフェの料理教室	yellow	14	FALSE	0	10
P027	horizontal	user-ANON-999	user	料理教室の内容をSNSで配信する	yellow	14	FALSE	1	10
P027	horizontal	ai-ANON-935	ai	カフェ内で地域の歴史をテーマにしたARアート体験	orange	15	TRUE	0	11
P027	horizontal	user-ANON-289	user	ARアートの内容を短編動画に再編集してネットにアップする	orange	15	FALSE	1	11
P027	horizontal	ai-ANON-968	ai	地域の食材を使ったカフェのポップアップイベント	green	16	FALSE	0	12
P027	horizontal	user-ANON-026	user	周辺の店とコラボして、地域の伝統文化の総合イベントにする	green	16	FALSE	1	12
P027	horizontal	ai-ANON-231	ai	カフェ内で地域の歴史をテーマにしたインタラクティブなボードゲームを開発	blue	17	TRUE	0	13
P027	horizontal	user-ANON-244	user	定期的にボードゲームの大会を開催する	blue	17	FALSE	1	13
P027	horizontal	ai-ANON-181	ai	カフェ内で地域の歴史をテーマにしたARアート展示	purple	18	FALSE	2	14
P027	horizontal	user-ANON-250	user	客に展示物を採点してもらい、優秀作品をネットで配信する	purple	18	FALSE	3	14
P027	horizontal	ai-ANON-518	ai	地域の食材を使ったカフェのサブスクリプションサービス	purple	19	FALSE	0	14
P027	horizontal	user-ANON-200	user	ボトルキープのような食材キープ制度を作る	purple	19	FALSE	1	14
P095	vertical	ai-ANON-873	ai	地元食材を使った限定メニュー	yellow	0	TRUE	0	0
P095	vertical	user-ANON-971	user	店内を装飾する	orange	0	FALSE	0	1
P095	vertical	ai-ANON-619	ai	地元農家とコラボイベント開催	yellow	1	TRUE	1	0
P095	vertical	user-ANON-860	user	高級食材を取り入れる	yellow	1	FALSE	2	0
P095	vertical	ai-ANON-126	ai	地元食材の月替りフェア開催	yellow	2	FALSE	3	0
P095	vertical	user-ANON-228	user	配膳ロボットを配置する	red	2	TRUE	0	2
P095	vertical	ai-ANON-111	ai	地元食材の生産者紹介POP設置	yellow	3	TRUE	4	0
P095	vertical	user-ANON-177	user	地元食材をWebで紹介する	yellow	3	FALSE	5	0
P095	vertical	ai-ANON-982	ai	限定メニューのレシピ公開イベント開催	yellow	4	FALSE	6	0
P095	vertical	user-ANON-286	user	外装を特徴的な形にする	orange	4	FALSE	1	1
P095	vertical	ai-ANON-475	ai	限定メニューの食材産地ツアー企画	yellow	5	FALSE	7	0
P095	vertical	user-ANON-850	user	地元の食材を自分で育てる	yellow	5	TRUE	8	0
P095	vertical	ai-ANON-495	ai	季節ごとに店内装飾を変更	orange	6	TRUE	2	1
P095	vertical	user-ANON-384	user	大きな窓を設置する	orange	6	FALSE	3	1
P095	vertical	ai-ANON-756	ai	地元アーティストの作品展示	orange	7	FALSE	4	1
P095	vertical	user-ANON-198	user	ウッドテラスを設置する	orange	7	TRUE	5	1
P095	vertical	ai-ANON-060	ai	装飾テーマを月替りで変更	orange	8	FALSE	6	1
P095	vertical	user-ANON-540	user	ピアノの生演奏をする	orange	8	TRUE	7	1
P095	vertical	ai-ANON-272	ai	装飾に地元作家の作品活用	orange	9	FALSE	8	1
P095	vertical	user-ANON-112	user	地元の音楽家に演奏してもらう	orange	9	TRUE	9	1
P095	vertical	ai-ANON-780	ai	配膳ロボットに地元案内機能追加	red	10	FALSE	1	2
P095	vertical	user-ANON-444	user	配膳ロボットにお勧めを紹介してもらう	red	10	FALSE	2	2
P095	vertical	ai-ANON-334	ai	配膳ロボットに注文受付機能追加	red	11	FALSE	3	2
P095	vertical	user-ANON-083	user	配膳ロボットが会話できるように設定する	red	11	TRUE	4	2
P095	vertical	ai-ANON-301	ai	配膳ロボットに写真撮影機能追加	red	12	TRUE	5	2
P095	vertical	user-ANON-622	user	配膳ロボットを複数台用意する	red	12	FALSE	6	2
P095	vertical	ai-ANON-521	ai	配膳ロボットに季節衣装着用	red	13	FALSE	7	2
P095	vertical	user-ANON-357	user	配膳ロボットにお勧めスポットを紹介させる	red	13	TRUE	8	2
P095	vertical	ai-ANON-313	ai	カフェで地元歴史ツアー開催	pink	14	FALSE	0	3
P095	vertical	user-ANON-456	user	地元歴史ツアーの写真を掲示する	pink	14	FALSE	1	3
P095	vertical	ai-ANON-410	ai	歴史ツアー参加者限定メニュー提供	pink	15	FALSE	2	3
P095	vertical	user-ANON-931	user	歴史ツアー参加者にノベルティを渡す	pink	15	TRUE	3	3
P095	vertical	ai-ANON-038	ai	歴史ツアー後に地元講話会開催	pink	16	FALSE	4	3
P095	vertical	user-ANON-536	user	歴史ツアーの講和を店内で行う	pink	16	TRUE	5	3
P095	vertical	ai-ANON-942	ai	歴史ツアー後に地元グルメ体験会	pink	17	FALSE	6	3
P095	vertical	user-ANON-010	user	地元ツアーで各店舗の割引券を付ける	pink	17	TRUE	7	3
P095	vertical	ai-ANON-766	ai	歴史ツアー後に参加者交流会開催	pink	18	FALSE	8	3
P095	vertical	user-ANON-419	user	天窓を付ける	green	18	FALSE	0	4
P095	vertical	ai-ANON-713	ai	天窓から星空観賞イベント開催	green	19	TRUE	1	4
P095	vertical	user-ANON-486	user	仮眠できる場所を作る	green	19	TRUE	2	4
P018	horizontal	ai-ANON-708	ai	地域アート展示カフェ	yellow	0	TRUE	0	0
P018	horizontal	user-ANON-164	user	本屋と併設する。	orange	0	FALSE	0	1
P018	horizontal	ai-ANON-665	ai	地域食材のポップアップ	red	1	TRUE	1	2
P018	horizontal	user-ANON-605	user	地域食材を使ったメニューを提供	red	1	FALSE	2	2
P018	horizontal	ai-ANON-690	ai	カフェ内でワークショップ	red	2	FALSE	0	2
P018	horizontal	user-ANON-513	user	図書館と連携し、貸し出しもできるようにする	orange	2	TRUE	1	1
P018	horizontal	ai-ANON-986	ai	カフェ内で音楽ライブ	pink	3	TRUE	1	3
P018	horizontal	user-ANON-252	user	SNSを使って周知する	pink	3	FALSE	2	3
P018	horizontal	ai-ANON-060	ai	カフェ内でVR体験	pink	4	FALSE	3	3
P018	horizontal	user-ANON-390	user	カフェ内で映画を見れるようにする	pink	4	FALSE	4	3
P018	horizontal	ai-ANON-951	ai	カフェ内で地域の歴史ツアー	pink	5	FALSE	5	3
P018	horizontal	user-ANON-105	user	ポイントカードを作る	green	5	FALSE	0	4
P018	horizontal	ai-ANON-769	ai	カフェ内で地域の農家とコラボ	pink	6	FALSE	6	3
P018	horizontal	user-ANON-393	user	新しいメニューを考えてくれたお客に景品をプレゼント	red	6	FALSE	3	2
P018	horizontal	ai-ANON-297	ai	カフェ内で地域の職人とコラボした体験型メニュー	pink	7	FALSE	7	3
P018	horizontal	user-ANON-528	user	悪天候の日の来店で割引	green	7	FALSE	1	4
P018	horizontal	ai-ANON-618	ai	カフェ内で地域の歴史を体験するARツアー	pink	8	FALSE	8	3
P018	horizontal	user-ANON-221	user	アート製作者とのワークショップ	yellow	8	FALSE	1	0
P018	horizontal	ai-ANON-738	ai	カフェ内で地域の歴史をテーマにした脱出ゲーム	pink	9	FALSE	0	3
P018	horizontal	user-ANON-548	user	くつろいで本を読めるようソファーを増やす	orange	9	FALSE	2	1
P018	horizontal	ai-ANON-324	ai	カフェ内で地域の歴史をテーマにしたインタラクティブなアートインスタレーション	teal	10	FALSE	1	5
P018	horizontal	user-ANON-146	user	昭和時代を連想させるレトロな店内にする	blue	10	FALSE	0	6
P018	horizontal	ai-ANON-494	ai	カフェ内で地域の歴史をテーマにしたインタラクティブなボードゲーム	teal	11	FALSE	0	5
P018	horizontal	user-ANON-356	user	ロボットなど最先端の技術を用いた店舗	indigo	11	FALSE	0	7
P018	horizontal	ai-ANON-052	ai	カフェ内で地域の歴史をテーマにしたARアートギャラリー	purple	12	FALSE	1	8
P018	horizontal	user-ANON-836	user	カフェ内で店員などの職業体験ができるようにする。	pink	12	FALSE	9	3
P018	horizontal	ai-ANON-993	ai	カフェ内で地域の伝説をテーマにしたストーリーテリングイベント	purple	13	FALSE	0	8
P018	horizontal	user-ANON-576	user	各都道府県や海外などをテーマにしたメニューの提供	white	13	FALSE	0	9
P018	horizontal	ai-ANON-668	ai	カフェ内で地域の伝説をテーマにしたAR体験	yellow	14	FALSE	2	10
P018	horizontal	user-ANON-278	user	特価日を設ける	green	14	FALSE	2	4
P018	horizontal	ai-ANON-481	ai	カフェ内で地域の伝説をテーマにしたAR体験	yellow	15	FALSE	0	10
P018	horizontal	user-ANON-206	user	コインラインドリーを併設	green	15	FALSE	3	4
P018	horizontal	ai-ANON-516	ai	カフェ内で地域の伝説をテーマにしたAR体験	orange	16	FALSE	0	11
P018	horizontal	user-ANON-623	user	地域の観光地を巡ることができるAR体験	orange	16	FALSE	1	11
P018	horizontal	ai-ANON-816	ai	カフェ内で地域の伝説をテーマにしたAR体験	green	17	FALSE	0	12
P018	horizontal	user-ANON-887	user	誕生月割引	green	17	FALSE	4	4
P018	horizontal	ai-ANON-996	ai	カフェ内で地域の伝説をテーマにしたAR体験	blue	18	FALSE	0	13
P018	horizontal	user-ANON-278	user	カフェのゆるキャラのようなものを作って、ふれあいができる	purple	18	FALSE	0	14
P018	horizontal	ai-ANON-552	ai	昭和風の体験型イベント	blue	19	TRUE	1	6
P018	horizontal	user-ANON-950	user	古民家風にして、輪をテーマにしてメニューを提供	blue	19	FALSE	2	6
P142	random	ai-ANON-493	ai	地元食材を使った限定メニュー	yellow	0	TRUE	0	0
P142	random	user-ANON-459	user	SNSで商品宣伝	orange	0	TRUE	0	1
P142	random	ai-ANON-327	ai	夜限定の音楽ライブ開催	red	1	TRUE	0	2
P142	random	user-ANON-487	user	期間限定のメニュー	yellow	1	TRUE	1	0
P142	random	ai-ANON-947	ai	カフェで朝ヨガ体験会	pink	2	FALSE	0	3
P142	random	user-ANON-231	user	宣伝してくれた人に特典追加	orange	2	FALSE	1	1
P142	random	ai-ANON-026	ai	地元農家とコラボイベント開催	yellow	3	TRUE	2	0
P142	random	user-ANON-802	user	農家の野菜を一緒に売る	yellow	3	FALSE	3	0
P142	random	ai-ANON-716	ai	カフェで謎解きイベント開催	green	4	FALSE	0	4
P142	random	user-ANON-722	user	謎解き正解で割引	green	4	FALSE	1	4
P142	random	ai-ANON-046	ai	カフェで即席アート体験	teal	5	FALSE	0	5
P142	random	user-ANON-743	user	特盛チャレンジ	blue	5	FALSE	0	6
P142	random	ai-ANON-236	ai	地元食材の料理教室開催	yellow	6	FALSE	4	0
P142	random	user-ANON-949	user	賞金追加	blue	6	FALSE	1	6
P142	random	ai-ANON-567	ai	カフェで短編映画上映会	indigo	7	FALSE	0	7
P142	random	user-ANON-892	user	店内に作品を飾れる	teal	7	FALSE	1	5
P142	random	ai-ANON-640	ai	カフェで即席マッチング席	purple	8	FALSE	0	8
P142	random	user-ANON-627	user	SNS映えするスポット	white	8	TRUE	0	9
P142	random	ai-ANON-964	ai	カフェで仮想旅行体験会	yellow	9	FALSE	0	10
P142	random	user-ANON-930	user	各地のメニューを取り入れる	yellow	9	FALSE	1	10
P142	random	ai-ANON-459	ai	カフェで睡眠体験サービス	orange	10	FALSE	0	11
P142	random	user-ANON-151	user	料理の締めを自分でできるような体験	green	10	FALSE	0	12
P142	random	ai-ANON-806	ai	カフェで即席ラジオ放送体験	blue	11	FALSE	0	13
P142	random	user-ANON-996	user	割引方法の充実	purple	11	TRUE	0	14
P142	random	ai-ANON-358	ai	地元食材の月替りコース提供	yellow	12	TRUE	5	0
P142	random	user-ANON-842	user	看板の設置	orange	12	FALSE	2	1
P142	random	ai-ANON-267	ai	地元食材の食べ比べセット	yellow	13	TRUE	6	0
P142	random	user-ANON-227	user	飲み物の飲み比べ	yellow	13	FALSE	7	0
P142	random	ai-ANON-359	ai	夜カフェで星空観察会	red	14	FALSE	1	2
P142	random	user-ANON-308	user	夜のライトアップ	red	14	FALSE	2	2
P142	random	ai-ANON-679	ai	地元食材のテイクアウト弁当販売	yellow	15	FALSE	8	0
P142	random	user-ANON-703	user	朝メニュー追加	pink	15	FALSE	1	3
P142	random	ai-ANON-508	ai	SNS限定クーポン配布	orange	16	FALSE	3	1
P142	random	user-ANON-615	user	見たい映画のリクエスト対応	indigo	16	FALSE	1	7
P142	random	ai-ANON-093	ai	ペット同伴専用デー開催	purple	17	FALSE	1	8
P142	random	user-ANON-488	user	ペット食追加	purple	17	FALSE	2	8
P142	random	ai-ANON-788	ai	映え写真の撮影講座開催	white	18	TRUE	1	9
P142	random	user-ANON-222	user	映え写真紹介	white	18	FALSE	2	9
P142	random	ai-ANON-338	ai	快眠ドリンク開発・提供	orange	19	FALSE	1	11
P142	random	user-ANON-954	user	海外のメニューも取り入れる	yellow	19	FALSE	2	10
P005	horizontal	ai-ANON-191	ai	地域アート展示カフェ	yellow	0	FALSE	0	0
P005	horizontal	user-ANON-673	user	地域のアーティストの作品を展示	yellow	0	FALSE	1	0
P005	horizontal	ai-ANON-488	ai	カフェ内でワークショップ	orange	1	FALSE	0	1
P005	horizontal	user-ANON-049	user	コワーキングスペース	red	1	FALSE	0	2
P005	horizontal	ai-ANON-292	ai	地域食材のメニュー	pink	2	FALSE	1	3
P005	horizontal	user-ANON-883	user	地域のアーティストのワークショップ	orange	2	FALSE	1	1
P005	horizontal	ai-ANON-604	ai	地域の音楽イベント	pink	3	FALSE	0	3
P005	horizontal	user-ANON-691	user	地域の名産品を手作りする	orange	3	TRUE	2	1
P005	horizontal	ai-ANON-147	ai	地域の歴史ツアー開催	green	4	TRUE	0	4
P005	horizontal	user-ANON-287	user	地域の歴史の展示	teal	4	FALSE	0	5
P005	horizontal	ai-ANON-586	ai	地域の食材を使った料理教室	blue	5	FALSE	0	6
P005	horizontal	user-ANON-960	user	地域の主婦が料理	pink	5	TRUE	2	3
P005	horizontal	ai-ANON-937	ai	地域の食材を使ったスムージーバー	indigo	6	FALSE	0	7
P005	horizontal	user-ANON-849	user	地域の子供の料理教室	pink	6	TRUE	3	3
P005	horizontal	ai-ANON-831	ai	地域の食材を使ったビール醸造	purple	7	FALSE	0	8
P005	horizontal	user-ANON-720	user	地域の主婦が料理	blue	7	FALSE	1	6
P005	horizontal	ai-ANON-893	ai	地域の食材を使ったカフェマルシェ	white	8	FALSE	0	9
P005	horizontal	user-ANON-362	user	地域の農業従事者が売る	white	8	TRUE	1	9
P005	horizontal	ai-ANON-907	ai	地域のカフェ巡りアプリ	yellow	9	FALSE	0	10
P005	horizontal	user-ANON-889	user	地域の食材のお酒の開発	purple	9	TRUE	1	8
P005	horizontal	ai-ANON-065	ai	地域のカフェマップ作成	orange	10	FALSE	0	11
P005	horizontal	user-ANON-889	user	地域の子供向け料理教室	blue	10	FALSE	2	6
P005	horizontal	ai-ANON-533	ai	地域のカフェシェアリング	green	11	FALSE	0	12
P005	horizontal	user-ANON-353	user	地域のカフェをローカル番組で取り上げる	blue	11	FALSE	0	13
P005	horizontal	ai-ANON-675	ai	地域のカフェ交換券制度	purple	12	FALSE	1	14
P005	horizontal	user-ANON-151	user	地域の名産品を目玉にする	white	12	FALSE	2	9
P005	horizontal	ai-ANON-274	ai	地域のカフェ体験ツアー	purple	13	FALSE	0	14
P005	horizontal	user-ANON-518	user	観光客向けに配布	orange	13	FALSE	1	11
P005	horizontal	ai-ANON-772	ai	地域特化型イベントスペース	red	14	FALSE	2	2
P005	horizontal	user-ANON-906	user	外国語で作成	orange	14	TRUE	2	11
P005	horizontal	ai-ANON-601	ai	地域特化型オンライン講座	red	15	FALSE	1	2
P005	horizontal	user-ANON-170	user	歴史展示館にカフェを併設	teal	15	FALSE	1	5
P005	horizontal	ai-ANON-341	ai	歴史テーマのカフェメニュー	green	16	FALSE	1	4
P005	horizontal	user-ANON-878	user	地域の主婦が作る	indigo	16	FALSE	1	7
P005	horizontal	ai-ANON-076	ai	カフェ巡りスタンプラリー	yellow	17	FALSE	1	10
P005	horizontal	user-ANON-797	user	カフェマップにメニューを載せる	white	17	FALSE	3	9
P005	horizontal	ai-ANON-139	ai	地域カフェの共同購入	green	18	FALSE	1	12
P005	horizontal	user-ANON-087	user	地域の高齢者が作る	indigo	18	FALSE	2	7
P005	horizontal	ai-ANON-564	ai	地域のカフェ紹介ポッドキャスト	blue	19	FALSE	1	13
P005	horizontal	user-ANON-386	user	完了したら無料券の配布	yellow	19	TRUE	2	10
P054	unknown	ai-ANON-555	ai	地元食材を使った限定メニュー	yellow	0	FALSE	0	0
P054	unknown	user-ANON-678	user	スタンプラリー	orange	0	FALSE	0	1
P054	unknown	ai-ANON-276	ai	地元農家とコラボイベント開催	yellow	1	FALSE	1	0
P054	unknown	user-ANON-672	user	食材にこだわる	red	1	FALSE	0	2
P054	unknown	ai-ANON-075	ai	季節ごとに変わる旬食材フェア開催	yellow	2	FALSE	2	0
P054	unknown	user-ANON-338	user	看板メニュー開発	orange	2	FALSE	1	1
P054	unknown	ai-ANON-438	ai	限定メニューの月替わり企画実施	yellow	3	FALSE	3	0
P054	unknown	user-ANON-525	user	地元食材のフルコース	red	3	FALSE	1	2
P054	unknown	ai-ANON-171	ai	地元食材の生産者紹介POP設置	yellow	4	FALSE	4	0
P054	unknown	user-ANON-049	user	本を作って出版	orange	4	FALSE	2	1
P054	unknown	ai-ANON-222	ai	限定メニューのレシピ公開イベント開催	yellow	5	FALSE	5	0
P054	unknown	user-ANON-909	user	地元の有名人とのコラボ	red	5	FALSE	2	2
P054	unknown	ai-ANON-215	ai	地元食材のテイクアウトセット販売	yellow	6	FALSE	6	0
P054	unknown	user-ANON-811	user	ワインの試飲会	red	6	FALSE	3	2
P054	unknown	ai-ANON-650	ai	限定メニューのペアリング提案	yellow	7	FALSE	7	0
P054	unknown	user-ANON-819	user	産地直送メニュー	red	7	FALSE	4	2
P054	unknown	ai-ANON-391	ai	限定メニューの食材産地ツアー企画	yellow	8	FALSE	8	0
P054	unknown	user-ANON-541	user	コラボ	pink	8	FALSE	0	3
P054	unknown	ai-ANON-943	ai	地元食材の試食サンプル配布	orange	9	FALSE	3	1
P054	unknown	user-ANON-975	user	カフェの店員を可愛い人にする	pink	9	FALSE	1	3
P054	unknown	ai-ANON-154	ai	地元食材の魅力発信SNS投稿強化	orange	10	FALSE	4	1
P054	unknown	user-ANON-590	user	読書推奨	orange	10	FALSE	5	1
P054	unknown	ai-ANON-644	ai	地元食材の生産者トークショー開催	orange	11	FALSE	6	1
P054	unknown	user-ANON-583	user	1時間はいないといけないカフェ作り	pink	11	FALSE	2	3
P054	unknown	ai-ANON-802	ai	地元食材の料理教室開催	orange	12	FALSE	7	1
P054	unknown	user-ANON-157	user	文房具販売う	pink	12	FALSE	3	3
P054	unknown	ai-ANON-079	ai	地元食材のスタンプラリー実	orange	13	FALSE	8	1
P054	unknown	user-ANON-671	user	インテリアこだわる	red	13	FALSE	5	2
P054	unknown	ai-ANON-274	ai	地元食材の産直マルシェ開催	red	14	FALSE	6	2
P054	unknown	user-ANON-732	user	読書家用の何かを買う	red	14	FALSE	7	2
P054	unknown	ai-ANON-000	ai	地元食材の産地MAP掲示	red	15	FALSE	8	2
P054	unknown	user-ANON-315	user	Youtube始める	pink	15	FALSE	4	3
P054	unknown	ai-ANON-274	ai	地元食材の生産者直送ギフト販売	pink	16	FALSE	5	3
P054	unknown	user-ANON-836	user	titok始める	pink	16	FALSE	6	3
P054	unknown	ai-ANON-232	ai	地元食材の生産者直撃インタビュー動画配信	pink	17	FALSE	7	3
P054	unknown	user-ANON-094	user	何かを始める	pink	17	FALSE	8	3
P054	unknown	ai-ANON-165	ai	何かを始める地元作家の作品展示コーナー設置	green	18	FALSE	0	4
P054	unknown	user-ANON-789	user	画家を招く	green	18	FALSE	1	4
P054	unknown	ai-ANON-995	ai	作家在廊日トークイベント開催	green	19	FALSE	2	4
P054	unknown	user-ANON-315	user	クーポン配布	green	19	FALSE	3	4
P071	vertical	ai-ANON-895	ai	元食材を使った限定メニュー	yellow	0	TRUE	0	0
P071	vertical	user-ANON-087	user	まずはランチ集客を意識しクーポンを配布する	yellow	0	FALSE	1	0
P071	vertical	ai-ANON-217	ai	地元農家とコラボイベント開催	yellow	1	FALSE	2	0
P071	vertical	user-ANON-158	user	野菜を収穫したり作業を手伝う	yellow	1	FALSE	3	0
P071	vertical	ai-ANON-972	ai	旬の地元食材フェアを開催	yellow	2	TRUE	4	0
P071	vertical	user-ANON-752	user	居心地よい店内にする	orange	2	TRUE	0	1
P071	vertical	ai-ANON-810	ai	地元食材の週替わりプレート	yellow	3	TRUE	5	0
P071	vertical	user-ANON-637	user	観葉植物を配置する	orange	3	TRUE	1	1
P071	vertical	ai-ANON-407	ai	地元食材の生産者紹介POP設置	yellow	4	TRUE	6	0
P071	vertical	user-ANON-899	user	オープンテラスを作る	orange	4	TRUE	2	1
P071	vertical	ai-ANON-740	ai	限定メニューのレシピ公開イベント	yellow	5	FALSE	7	0
P071	vertical	user-ANON-919	user	心地よいBGMを流す	orange	5	TRUE	3	1
P071	vertical	ai-ANON-675	ai	限定メニューのテイクアウト販売	yellow	6	FALSE	8	0
P071	vertical	user-ANON-061	user	使用食材の生産者の写真を掲示する	orange	6	TRUE	4	1
P071	vertical	ai-ANON-540	ai	アロマで香り演出を行う	orange	7	FALSE	5	1
P071	vertical	user-ANON-181	user	本格コーヒーを売り出す	red	7	FALSE	0	2
P071	vertical	ai-ANON-620	ai	座席ごとにUSB充電設備設置	orange	8	TRUE	6	1
P071	vertical	user-ANON-224	user	焙煎にこだわる	red	8	FALSE	1	2
P071	vertical	ai-ANON-147	ai	ソファ席や個室を設ける	orange	9	FALSE	7	1
P071	vertical	user-ANON-792	user	ハンドドリップでコーヒーを淹れる	red	9	TRUE	2	2
P071	vertical	ai-ANON-514	ai	照明を時間帯で調整する	orange	10	TRUE	8	1
P071	vertical	user-ANON-298	user	コーヒーにあった食べ物を提供する	red	10	TRUE	3	2
P071	vertical	ai-ANON-703	ai	コーヒー飲み比べセット提供	red	11	FALSE	4	2
P071	vertical	user-ANON-119	user	種類の違うコーヒー豆や深煎り朝煎りなどの風味を味わってもらう	red	11	TRUE	5	2
P071	vertical	ai-ANON-122	ai	バリスタ体験ワークショップ開催	red	12	FALSE	6	2
P071	vertical	user-ANON-959	user	高齢者にも来てもらえるように、わかりやすくメニューを表示する	pink	12	TRUE	0	3
P071	vertical	ai-ANON-401	ai	産地別コーヒー飲み比べ会開催	red	13	FALSE	7	2
P071	vertical	user-ANON-215	user	店内のバリアフリー化	pink	13	TRUE	1	3
P071	vertical	ai-ANON-331	ai	自家焙煎コーヒー豆販売開始	red	14	TRUE	8	2
P071	vertical	user-ANON-499	user	多様な支払方法を導入する	pink	14	FALSE	2	3
P071	vertical	ai-ANON-196	ai	写真付き大きな文字メニュー設置	pink	15	TRUE	3	3
P071	vertical	user-ANON-208	user	説明もわかりやすく	pink	15	FALSE	4	3
P071	vertical	ai-ANON-325	ai	大きな文字と音声読み上げ端末設置	pink	16	FALSE	5	3
P071	vertical	user-ANON-410	user	SNSで商品をアピールする	green	16	FALSE	0	4
P071	vertical	ai-ANON-412	ai	高齢者向け読み上げメニュー導入	pink	17	FALSE	6	3
P071	vertical	user-ANON-386	user	おすすめ商品や日替わりランチを告知する	green	17	TRUE	1	4
P071	vertical	ai-ANON-972	ai	高齢者向けピクトグラムメニュー導入	pink	18	FALSE	7	3
P071	vertical	user-ANON-132	user	価格もお知らせしておく	green	18	FALSE	2	4
P071	vertical	ai-ANON-827	ai	高齢者向けメニューにふりがな追加	pink	19	FALSE	8	3
P071	vertical	user-ANON-868	user	夜はアルコールを提供する	teal	19	TRUE	0	5
P098	vertical	ai-ANON-162	ai	地元食材を使った限定メニュー	yellow	0	TRUE	0	0
P098	vertical	ai-ANON-425	ai	地元農家とコラボイベント開催	yellow	1	FALSE	1	0
P098	vertical	user-ANON-941	user	店内でも農家の食材を買えるようにする	yellow	1	TRUE	2	0
P098	vertical	ai-ANON-293	ai	地元食材の季節フェア開催	yellow	2	TRUE	3	0
P098	vertical	user-ANON-612	user	天然材木を使った温かみのあるテーブル	red	2	TRUE	0	2
P098	vertical	ai-ANON-051	ai	限定メニューの月替り企画実施	yellow	3	TRUE	4	0
P098	vertical	ai-ANON-063	ai	地元食材の生産者紹介POP設置	yellow	4	FALSE	5	0
P098	vertical	user-ANON-605	user	暖かな色合いの間接照明	red	4	TRUE	1	2
P098	vertical	ai-ANON-596	ai	限定メニューのレシピ公開イベント	yellow	5	TRUE	6	0
P098	vertical	user-ANON-531	user	座席確保の為の札の設置	orange	5	TRUE	0	1
P098	vertical	ai-ANON-040	ai	限定メニューのテイクアウト販売	yellow	6	TRUE	7	0
P098	vertical	user-ANON-521	user	座席の利用時間の設定	orange	6	TRUE	1	1
P098	vertical	ai-ANON-101	ai	限定メニューの食材産地MAP設置	yellow	7	TRUE	8	0
P098	vertical	user-ANON-251	user	観葉植物を飾る	red	7	FALSE	2	2
P098	vertical	ai-ANON-550	ai	スマホで座席予約システム導入	orange	8	TRUE	2	1
P098	vertical	user-ANON-613	user	スタンプカードを作る	pink	8	TRUE	0	3
P098	vertical	ai-ANON-817	ai	QRコードで座席確保を簡略化	orange	9	TRUE	3	1
P098	vertical	user-ANON-723	user	ポイント数に応じて特典を作る	pink	9	TRUE	1	3
P098	vertical	ai-ANON-546	ai	座席確保札にQRコード追加	orange	10	FALSE	4	1
P098	vertical	user-ANON-084	user	ランチタイムのお得なセットメニュー	green	10	TRUE	0	4
P098	vertical	ai-ANON-545	ai	座席確保札に来店特典QR追加	orange	11	TRUE	5	1
P098	vertical	user-ANON-595	user	メインは日替わり	green	11	TRUE	1	4
P098	vertical	ai-ANON-668	ai	座席確保札に注文QRコード追加	orange	12	FALSE	6	1
P098	vertical	user-ANON-605	user	snsフォロー追加でドリンク1杯のサービス	teal	12	TRUE	0	5
P098	vertical	ai-ANON-014	ai	座席確保札に注文状況表示	orange	13	FALSE	7	1
P098	vertical	user-ANON-433	user	または少量のデザートのサービス	teal	13	FALSE	1	5
P098	vertical	ai-ANON-811	ai	座席確保札に待ち時間表示追加	orange	14	TRUE	8	1
P098	vertical	user-ANON-206	user	ドリンクは割引	green	14	FALSE	2	4
P098	vertical	ai-ANON-430	ai	天然材木の端材で小物販売	red	15	TRUE	3	2
P098	vertical	user-ANON-126	user	デザートはアイスやクレープがメイン	blue	15	TRUE	0	6
P098	vertical	ai-ANON-059	ai	天然材木の端材でコースター制作	red	16	FALSE	4	2
P098	vertical	user-ANON-537	user	動物の顔などを描く	blue	16	TRUE	1	6
P098	vertical	ai-ANON-834	ai	天然材木の端材で箸置き制作	red	17	FALSE	5	2
P098	vertical	user-ANON-498	user	デコレーションする	blue	17	TRUE	2	6
P098	vertical	ai-ANON-447	ai	天然材木テーブルに名入れ刻印サービス	red	18	FALSE	6	2
P098	vertical	user-ANON-586	user	オリジナルのキャラクターを作る	indigo	18	FALSE	0	7
P098	vertical	ai-ANON-740	ai	テーブルごとに木の種類を変える	red	19	FALSE	7	2
P098	vertical	user-ANON-358	user	キャラクターの小物を製作	indigo	19	FALSE	1	7
P082	vertical	ai-ANON-152	ai	地元食材を使った限定メニュー	yellow	0	FALSE	0	0
P082	vertical	user-ANON-817	user	ランチの時間帯にお得なセットを出してみる	orange	0	FALSE	0	1
P082	vertical	ai-ANON-059	ai	地元農家とコラボイベント開催	yellow	1	FALSE	1	0
P082	vertical	user-ANON-129	user	試食会を実施する	yellow	1	FALSE	2	0
P082	vertical	ai-ANON-629	ai	地元食材の月替りフェア開催	yellow	2	FALSE	3	0
P082	vertical	user-ANON-144	user	おしゃれなメニューを考える	red	2	FALSE	0	2
P082	vertical	ai-ANON-824	ai	地元食材の生産者紹介POP設置	yellow	3	FALSE	4	0
P082	vertical	user-ANON-661	user	予約制を撤廃して回転率をあげる	pink	3	FALSE	0	3
P082	vertical	ai-ANON-016	ai	地元食材のテイクアウト限定弁当	yellow	4	FALSE	5	0
P082	vertical	user-ANON-886	user	インスタグラムでメニューを発信する	red	4	FALSE	1	2
P082	vertical	ai-ANON-558	ai	限定メニューのレシピ公開イベント	yellow	5	FALSE	6	0
P082	vertical	user-ANON-184	user	インスタでリツイートしてくれた人に特典を付与する	red	5	FALSE	2	2
P082	vertical	ai-ANON-491	ai	地元食材の食べ比べプレート提供	yellow	6	FALSE	7	0
P082	vertical	user-ANON-329	user	おしゃれな雰囲気にする	green	6	FALSE	0	4
P082	vertical	ai-ANON-491	ai	地元食材の産地巡りツアー企画	yellow	7	FALSE	8	0
P082	vertical	user-ANON-645	user	花をかざる	green	7	FALSE	1	4
P082	vertical	ai-ANON-160	ai	週替わりランチセット導入	orange	8	TRUE	1	1
P082	vertical	user-ANON-031	user	地元花屋とコラボイベント開催	green	8	FALSE	2	4
P082	vertical	ai-ANON-821	ai	日替わりランチセット導入	orange	9	FALSE	2	1
P082	vertical	user-ANON-264	user	月替わりランチセット導入	orange	9	FALSE	3	1
P082	vertical	ai-ANON-503	ai	曜日限定ランチセット割引	orange	10	FALSE	4	1
P082	vertical	user-ANON-259	user	ツイッターでもリツイートキャンペーンを実施する	red	10	FALSE	3	2
P082	vertical	ai-ANON-218	ai	ランチセットに季節限定デザート付与	orange	11	FALSE	5	1
P082	vertical	user-ANON-762	user	ランチセットに無料ドリンクをつける	orange	11	TRUE	6	1
P082	vertical	ai-ANON-100	ai	ランチセットに選べる小鉢追加	orange	12	FALSE	7	1
P082	vertical	user-ANON-027	user	ツイッターでリツイートしてくれた人に特典を付与する	red	12	FALSE	4	2
P082	vertical	ai-ANON-778	ai	時間限定でドリンク飲み放題	orange	13	FALSE	8	1
P082	vertical	user-ANON-860	user	子ども連れは滞在時間が短いので子連れ歓迎のお店にする	teal	13	FALSE	0	5
P082	vertical	ai-ANON-000	ai	季節ごとに彩るアートラテ提供	red	14	FALSE	5	2
P082	vertical	user-ANON-600	user	キッズチェアを用意する	teal	14	TRUE	1	5
P082	vertical	ai-ANON-137	ai	季節の食材で彩るプレート	red	15	TRUE	6	2
P082	vertical	user-ANON-088	user	キッズカトラリーセットを用意する	teal	15	FALSE	2	5
P082	vertical	ai-ANON-345	ai	季節感ある盛り付けで提供	red	16	FALSE	7	2
P082	vertical	user-ANON-321	user	キッズメニューを用意する	teal	16	FALSE	3	5
P082	vertical	ai-ANON-265	ai	食材の色で統一したメニュー	red	17	FALSE	8	2
P082	vertical	user-ANON-881	user	キッズ用のおもちゃを用意する	teal	17	FALSE	4	5
P082	vertical	ai-ANON-038	ai	セルフレジ導入で会計を効率化	pink	18	FALSE	1	3
P082	vertical	user-ANON-098	user	キッズ用の遊ぶスペースを用意する	teal	18	FALSE	5	5
P082	vertical	ai-ANON-329	ai	セルフオーダー端末で注文効率化	pink	19	TRUE	2	3
P082	vertical	user-ANON-014	user	キッズ割引を導入する	teal	19	FALSE	6	5
P075	vertical	ai-ANON-708	ai	地元食材を使った限定メニュー	yellow	0	TRUE	0	0
P075	vertical	user-ANON-334	user	たけのこ	orange	0	TRUE	0	1
P075	vertical	ai-ANON-925	ai	季節ごとに地元野菜フェア開催	yellow	1	TRUE	1	0
P075	vertical	user-ANON-652	user	地の野菜をあぴーる	orange	1	TRUE	1	1
P075	vertical	ai-ANON-542	ai	地元食材の週替わりランチ	yellow	2	TRUE	2	0
P075	vertical	user-ANON-449	user	野菜お肉のコラボ	orange	2	TRUE	2	1
P075	vertical	ai-ANON-045	ai	限定メニューの月替りイベント開催	yellow	3	FALSE	3	0
P075	vertical	user-ANON-441	user	日替わりランチ	orange	3	TRUE	3	1
P075	vertical	ai-ANON-622	ai	生産者とコラボ試食会開催	yellow	4	FALSE	4	0
P075	vertical	user-ANON-297	user	食材を吟味しアイデアを練る	orange	4	FALSE	4	1
P075	vertical	ai-ANON-238	ai	限定メニューのSNS投票企画	yellow	5	FALSE	5	0
P075	vertical	user-ANON-887	user	数量限定をアピール	orange	5	FALSE	5	1
P075	vertical	ai-ANON-912	ai	限定メニューのレシピ公開イベント	yellow	6	FALSE	6	0
P075	vertical	user-ANON-272	user	ＳＮＳで料理教室	orange	6	FALSE	6	1
P075	vertical	ai-ANON-703	ai	限定メニューの食材産地MAP設置	yellow	7	FALSE	7	0
P075	vertical	user-ANON-454	user	ＳＮＳで店舗紹介	orange	7	FALSE	7	1
P075	vertical	ai-ANON-331	ai	限定メニューのテイクアウト化	yellow	8	FALSE	8	0
P075	vertical	user-ANON-173	user	ＳＮＳで限定メニュー紹介	orange	8	FALSE	8	1
P075	vertical	ai-ANON-501	ai	地元作家の作品展示カフェ	red	9	FALSE	0	2
P075	vertical	user-ANON-889	user	ＳＮＳで地元作家を紹介	pink	9	FALSE	0	3
P075	vertical	ai-ANON-032	ai	作家とコラボ限定グッズ販売	red	10	FALSE	1	2
P075	vertical	user-ANON-787	user	ＳＮＳでグッズ広告	pink	10	FALSE	1	3
P075	vertical	ai-ANON-825	ai	作家在廊日トークイベント開催	red	11	FALSE	2	2
P075	vertical	user-ANON-861	user	ＳＮＳで作家をアピール	pink	11	FALSE	2	3
P075	vertical	ai-ANON-387	ai	作家作品の販売コーナー設置	red	12	FALSE	3	2
P075	vertical	user-ANON-027	user	ＳＮＳで設置場所公開	pink	12	FALSE	3	3
P075	vertical	ai-ANON-559	ai	作家作品のワークショップ開催	red	13	FALSE	4	2
P075	vertical	user-ANON-157	user	ＳＮＳで拡散	pink	13	FALSE	4	3
P075	vertical	ai-ANON-240	ai	作家テーマのコラボメニュー提供	red	14	FALSE	5	2
P075	vertical	user-ANON-013	user	ＳＮＳでコラボメニュー公開	pink	14	FALSE	5	3
P075	vertical	ai-ANON-051	ai	作家作品テーマのフォトスポット設置	red	15	FALSE	6	2
P075	vertical	user-ANON-285	user	ＳＮＳで設置場所告知	pink	15	FALSE	6	3
P075	vertical	ai-ANON-121	ai	作家作品のカフェ内ガイドツアー実施	red	16	FALSE	7	2
P075	vertical	user-ANON-562	user	ＳＮＳで内容告知	pink	16	FALSE	7	3
P075	vertical	ai-ANON-337	ai	作家作品テーマの限定ドリンク提供	red	17	FALSE	8	2
P075	vertical	user-ANON-795	user	ＳＮＳでドリンクの写真をアップ	pink	17	FALSE	8	3
P075	vertical	ai-ANON-308	ai	地元音楽家の生演奏カフェ開催	green	18	FALSE	0	4
P075	vertical	user-ANON-488	user	ＳＮＳで生演奏会を告知	teal	18	FALSE	0	5
P075	vertical	ai-ANON-088	ai	音楽家とコラボ限定メニュー提供	green	19	FALSE	1	4
P075	vertical	user-ANON-265	user	ＳＮＳでメニュー公開	teal	19	FALSE	1	5
P104	vertical	ai-ANON-449	ai	地元食材を使った限定メニュー	yellow	0	TRUE	0	0
P104	vertical	user-ANON-023	user	季節のデザート	yellow	0	TRUE	1	0
P104	vertical	ai-ANON-339	ai	地元農家とコラボイベント開催	yellow	1	TRUE	2	0
P104	vertical	user-ANON-111	user	料理上手な芸能人をよんでネット配信	yellow	1	TRUE	3	0
P104	vertical	ai-ANON-572	ai	地元食材フェアを月1開催	yellow	2	TRUE	4	0
P104	vertical	user-ANON-021	user	食材フェアでライブをする。音楽と食の融合。	yellow	2	TRUE	5	0
P104	vertical	ai-ANON-832	ai	地元食材の週替わりランチ	yellow	3	TRUE	6	0
P104	vertical	user-ANON-406	user	使った食材の販売や朝市を開催	yellow	3	TRUE	7	0
P104	vertical	ai-ANON-777	ai	限定メニューのレシピ公開イベント	yellow	4	TRUE	8	0
P104	vertical	user-ANON-868	user	地元学生や主婦にレシピを募集	yellow	4	TRUE	9	0
P104	vertical	ai-ANON-246	ai	カフェで地元作家の作品展示販売	orange	5	TRUE	0	1
P104	vertical	user-ANON-957	user	キャンプ場を併設	red	5	TRUE	0	2
P104	vertical	ai-ANON-927	ai	作家とコラボした限定メニュー提供	orange	6	TRUE	1	1
P104	vertical	user-ANON-718	user	店の公式サイトをつくる	pink	6	TRUE	0	3
P104	vertical	ai-ANON-655	ai	作家によるワークショップ開催	orange	7	TRUE	2	1
P104	vertical	user-ANON-878	user	コード決済やクレジットカード使用可能	pink	7	TRUE	1	3
P104	vertical	ai-ANON-506	ai	作家在廊日トークイベント開催	orange	8	TRUE	3	1
P104	vertical	user-ANON-990	user	こどもの日やクリスマスなどの季節イベント	orange	8	TRUE	4	1
P104	vertical	ai-ANON-211	ai	作家の作品テーマカフェ開催	orange	9	TRUE	5	1
P104	vertical	user-ANON-467	user	インスタグラムを作る	pink	9	TRUE	2	3
P104	vertical	ai-ANON-377	ai	作家在廊日ライブ制作実演	orange	10	TRUE	6	1
P104	vertical	user-ANON-135	user	景色を眺めながら外で食事を楽しめるスペース	red	10	TRUE	1	2
P104	vertical	ai-ANON-204	ai	作家による作品解説ツアー開催	orange	11	TRUE	7	1
P104	vertical	user-ANON-852	user	イベントのネット配信	pink	11	TRUE	3	3
P104	vertical	ai-ANON-470	ai	作家作品の購入者特典ドリンク提供	orange	12	TRUE	8	1
P104	vertical	user-ANON-481	user	コード決済の割引クーポンや値引き	pink	12	TRUE	4	3
P104	vertical	ai-ANON-704	ai	キャンプ客向け朝食セット提供	red	13	TRUE	2	2
P104	vertical	user-ANON-996	user	野外ライブ	red	13	TRUE	3	2
P104	vertical	ai-ANON-153	ai	キャンプ客向け焚き火カフェ開催	red	14	TRUE	4	2
P104	vertical	user-ANON-441	user	ドッグラン	red	14	TRUE	5	2
P104	vertical	ai-ANON-297	ai	キャンプ客向け手ぶらBBQプラン	red	15	TRUE	6	2
P104	vertical	user-ANON-637	user	団体も呼べるような大きな駐車場	red	15	TRUE	7	2
P104	vertical	ai-ANON-155	ai	キャンプ客向け夜カフェ営業	red	16	TRUE	8	2
P104	vertical	user-ANON-381	user	ネット注文や予約	pink	16	TRUE	5	3
P104	vertical	ai-ANON-256	ai	公式サイトで限定クーポン配布	pink	17	TRUE	6	3
P104	vertical	user-ANON-697	user	ワインや日本酒などの飲み比べ	yellow	17	TRUE	10	0
P104	vertical	ai-ANON-939	ai	公式サイトで来店予約機能追加	pink	18	TRUE	7	3
P104	vertical	user-ANON-332	user	しぼりたて牛乳でつくるジェラート屋さん併設	red	18	TRUE	9	2
P104	vertical	ai-ANON-594	ai	公式サイトでスタッフ紹介ページ新設	pink	19	TRUE	8	3
P104	vertical	user-ANON-546	user	新メニューの紹介	pink	19	TRUE	9	3
P043	horizontal	ai-ANON-407	ai	地域アート展示カフェ	yellow	0	TRUE	0	0
P043	horizontal	user-ANON-769	user	地元アーティストとのコラボ	yellow	0	FALSE	1	0
P043	horizontal	ai-ANON-094	ai	カフェ内での料理教室	orange	1	FALSE	3	1
P043	horizontal	user-ANON-183	user	新規メニュを一緒に考案	orange	1	FALSE	4	1
P043	horizontal	ai-ANON-734	ai	カフェ内ポッドキャスト	orange	2	FALSE	2	1
P043	horizontal	user-ANON-409	user	ローカルニュース	orange	2	FALSE	1	1
P043	horizontal	ai-ANON-093	ai	カフェ内でのVR体験	orange	3	FALSE	5	1
P043	horizontal	user-ANON-312	user	VR展示	orange	3	FALSE	6	1
P043	horizontal	ai-ANON-003	ai	カフェ内でのミニ映画祭	orange	4	FALSE	7	1
P043	horizontal	user-ANON-895	user	投票で決める	orange	4	FALSE	8	1
P043	horizontal	ai-ANON-415	ai	カフェ内でのサステナブル市	orange	5	FALSE	9	1
P043	horizontal	user-ANON-178	user	お客さんで持ち寄り	orange	5	FALSE	10	1
P043	horizontal	ai-ANON-284	ai	カフェ内での音楽フェス	orange	6	FALSE	11	1
P043	horizontal	user-ANON-718	user	地元アーティストとのコラボ	orange	6	FALSE	12	1
P043	horizontal	ai-ANON-598	ai	カフェ内での地域交流会	orange	7	FALSE	0	1
P043	horizontal	user-ANON-570	user	テレワークスペース	red	7	TRUE	0	2
P043	horizontal	ai-ANON-465	ai	カフェ内での地域農産物直売所	pink	8	TRUE	0	3
P043	horizontal	user-ANON-812	user	地元農産物のメニュー	pink	8	FALSE	1	3
P043	horizontal	ai-ANON-814	ai	カフェ内での体験型ワークショップ	green	9	FALSE	0	4
P043	horizontal	user-ANON-639	user	メニューを一を考える	pink	9	FALSE	2	3
P043	horizontal	ai-ANON-776	ai	カフェ内での地域歴史ツアー	teal	10	FALSE	0	5
P043	horizontal	user-ANON-867	user	自治体に協力	teal	10	FALSE	1	5
P043	horizontal	ai-ANON-969	ai	カフェ内での地域スポーツイベント	blue	11	FALSE	0	6
P043	horizontal	user-ANON-122	user	地元選手とのコラボ	blue	11	FALSE	1	6
P043	horizontal	ai-ANON-599	ai	カフェ内での地域密着型マルシェ	indigo	12	FALSE	0	7
P043	horizontal	user-ANON-285	user	地元大学とのコラボ	blue	12	FALSE	2	6
P043	horizontal	ai-ANON-980	ai	カフェ内での地域密着型ゲーム大会	purple	13	TRUE	2	8
P043	horizontal	user-ANON-541	user	地元高校とのコラボ	blue	13	FALSE	3	6
P043	horizontal	ai-ANON-097	ai	カフェ内での地域密着型ファーマーズマーケット	purple	14	FALSE	0	8
P043	horizontal	user-ANON-118	user	子供用のメニュー	purple	14	FALSE	3	8
P043	horizontal	ai-ANON-212	ai	カフェ内での地域密着型クラフトビールフェス	white	15	FALSE	2	9
P043	horizontal	user-ANON-480	user	地元素材のビール	white	15	FALSE	3	9
P043	horizontal	ai-ANON-789	ai	カフェ内での地域密着型エスケープルーム	white	16	FALSE	0	9
P043	horizontal	user-ANON-838	user	地元素材のオツマミ	white	16	FALSE	4	9
P043	horizontal	ai-ANON-721	ai	カフェ内での地域密着型サステナブルファッションショー	yellow	17	FALSE	0	10
P043	horizontal	user-ANON-112	user	おつまみの料理教室	white	17	FALSE	5	9
P043	horizontal	ai-ANON-750	ai	カフェ内での地域密着型サウンドスケープ体験	orange	18	FALSE	0	11
P043	horizontal	user-ANON-314	user	地元アーティストとのコラボ	yellow	18	FALSE	1	10
P043	horizontal	ai-ANON-904	ai	カフェ内での地域密着型サステナブルツアー	green	19	FALSE	0	12
P043	horizontal	user-ANON-250	user	地域の伝統衣装	yellow	19	FALSE	2	10
P116	random	ai-ANON-436	ai	深夜限定ミステリーカフェ	yellow	0	FALSE	0	0
P116	random	user-ANON-000	user	南国風のデザインでインテリアを統一	orange	0	FALSE	0	1
P116	random	ai-ANON-862	ai	地元作家の作品展示カフェ	red	1	TRUE	0	2
P116	random	user-ANON-962	user	SNSでの情報発信を充実させる	pink	1	FALSE	0	3
P116	random	ai-ANON-309	ai	謎解きイベント付き限定メニュー提供	yellow	2	FALSE	1	0
P116	random	user-ANON-626	user	絵画をたくさん飾る	red	2	FALSE	1	2
P116	random	ai-ANON-515	ai	店内で本格推理劇を開催	yellow	3	FALSE	2	0
P116	random	user-ANON-875	user	スタッフと客で合同の演劇空間	green	3	FALSE	0	4
P116	random	ai-ANON-642	ai	カフェ内で即席音楽ライブ開催	teal	4	FALSE	0	5
P116	random	user-ANON-195	user	楽器持ち込み可で演奏自由	teal	4	FALSE	1	5
P116	random	ai-ANON-738	ai	カフェで短時間ワーク体験	blue	5	FALSE	0	6
P116	random	user-ANON-044	user	スタッフにバリスタ教育	indigo	5	FALSE	0	7
P116	random	ai-ANON-323	ai	来店者に謎解き役割カード配布	yellow	6	FALSE	3	0
P116	random	user-ANON-031	user	ホームページで脚本を募集	yellow	6	FALSE	4	0
P116	random	ai-ANON-499	ai	カフェで無人ドローン配膳体験	purple	7	TRUE	0	8
P116	random	user-ANON-198	user	鳥カフェ	white	7	FALSE	0	9
P116	random	ai-ANON-821	ai	深夜限定謎解きスイーツ提供	yellow	8	FALSE	5	0
P116	random	user-ANON-690	user	壁に特大スクリーンで映画を上映	red	8	FALSE	2	2
P116	random	ai-ANON-946	ai	カフェで健康診断サービス	yellow	9	TRUE	0	10
P116	random	user-ANON-713	user	献血	yellow	9	FALSE	1	10
P116	random	ai-ANON-717	ai	カフェで宇宙VR体験提供	orange	10	FALSE	0	11
P116	random	user-ANON-632	user	カプセル型個室カフェ	green	10	FALSE	0	12
P116	random	ai-ANON-462	ai	来店者参加型ミステリー演出	yellow	11	FALSE	6	0
P116	random	user-ANON-222	user	来店特典を充実	blue	11	FALSE	0	13
P116	random	ai-ANON-864	ai	深夜限定謎解きコース料理提供	yellow	12	FALSE	7	0
P116	random	user-ANON-268	user	ランチボックス販売	purple	12	FALSE	0	14
P116	random	ai-ANON-897	ai	南国フルーツスイーツ祭	orange	13	FALSE	1	1
P116	random	user-ANON-860	user	珍しい南国フルーツのメニュー提供	orange	13	FALSE	2	1
P116	random	ai-ANON-571	ai	来店者限定ライブ配信企画	pink	14	FALSE	1	3
P116	random	user-ANON-671	user	突然即興劇が始まる	green	14	FALSE	1	4
P116	random	ai-ANON-188	ai	カフェで1日店長体験	blue	15	FALSE	1	6
P116	random	user-ANON-771	user	動物が配膳する	purple	15	FALSE	1	8
P116	random	ai-ANON-371	ai	バリスタ体験ワークショップ開催	indigo	16	TRUE	1	7
P116	random	user-ANON-944	user	カウンター上をドリンクが滑ってくる	purple	16	FALSE	2	8
P116	random	ai-ANON-810	ai	小動物ふれあいタイム開催	white	17	FALSE	1	9
P116	random	user-ANON-649	user	乳牛乳搾り体験	white	17	FALSE	2	9
P116	random	ai-ANON-499	ai	宇宙食風スイーツ提供	orange	18	FALSE	1	11
P116	random	user-ANON-322	user	薬膳風メニュー	yellow	18	FALSE	2	10
P116	random	ai-ANON-344	ai	完全防音の集中ブース設置	green	19	TRUE	1	12
P116	random	user-ANON-210	user	メニューにない料理も交渉で提供可	purple	19	FALSE	1	14
P135	random	ai-ANON-581	ai	地元食材を使った限定メニュー	yellow	0	TRUE	0	0
P135	random	user-ANON-752	user	限定メニューをSNSで発信する	yellow	0	TRUE	1	0
P135	random	ai-ANON-509	ai	店内でミニライブ開催	orange	1	FALSE	0	1
P135	random	user-ANON-238	user	フードバンクを設立	red	1	TRUE	0	2
P135	random	ai-ANON-477	ai	地元農家とコラボイベント開催	yellow	2	TRUE	2	0
P135	random	user-ANON-274	user	メニューを使った唄をつくる	orange	2	FALSE	1	1
P135	random	ai-ANON-907	ai	地元食材の生産者紹介POP設置	yellow	3	TRUE	3	0
P135	random	user-ANON-660	user	生産者カードをつくる	yellow	3	TRUE	4	0
P135	random	ai-ANON-812	ai	限定メニューの月替りフェア開催	yellow	4	FALSE	5	0
P135	random	user-ANON-590	user	お客様から歌詞を募集	orange	4	FALSE	2	1
P135	random	ai-ANON-963	ai	カフェで謎解きイベント開催	pink	5	FALSE	0	3
P135	random	user-ANON-054	user	メニューを食べると謎が解ける仕組み	pink	5	FALSE	1	3
P135	random	ai-ANON-800	ai	カフェで短編映画上映会	green	6	FALSE	0	4
P135	random	user-ANON-058	user	地元の俳優を起用する	green	6	FALSE	1	4
P135	random	ai-ANON-279	ai	地元食材のテイクアウトBOX販売	yellow	7	FALSE	6	0
P135	random	user-ANON-632	user	子ども食堂と連携する	red	7	FALSE	1	2
P135	random	ai-ANON-352	ai	限定メニューのレシピ公開イベント開催	yellow	8	FALSE	7	0
P135	random	user-ANON-063	user	絵本の読み聞かせイベント開催	teal	8	TRUE	0	5
P135	random	ai-ANON-855	ai	カフェで朝ヨガ体験会開催	blue	9	FALSE	0	6
P135	random	user-ANON-232	user	深夜帯をバーに変更	indigo	9	FALSE	0	7
P135	random	ai-ANON-693	ai	カフェで即席ボードゲーム体験	purple	10	TRUE	0	8
P135	random	user-ANON-662	user	様子をライブ配信	blue	10	TRUE	1	6
P135	random	ai-ANON-260	ai	地元食材の料理教室を開催	yellow	11	FALSE	8	0
P135	random	user-ANON-669	user	地元の物語を創作	teal	11	FALSE	1	5
P135	random	ai-ANON-220	ai	カフェで仮想旅行体験会	white	12	FALSE	0	9
P135	random	user-ANON-597	user	メタバースにお店を出す	white	12	FALSE	1	9
P135	random	ai-ANON-177	ai	地元アーティストの物販コーナー設置	orange	13	TRUE	3	1
P135	random	user-ANON-912	user	カフェとのコラボ商品を作る	orange	13	TRUE	4	1
P135	random	ai-ANON-312	ai	地元ミュージシャンのCD販売会	orange	14	FALSE	5	1
P135	random	user-ANON-918	user	山でのカフェスタイルを提案	yellow	14	TRUE	0	10
P135	random	ai-ANON-733	ai	地元ミュージシャンの交流会開催	orange	15	FALSE	6	1
P135	random	user-ANON-962	user	アウトドア雑貨の販売	yellow	15	FALSE	1	10
P135	random	ai-ANON-030	ai	観客参加型ライブリクエスト制	orange	16	TRUE	7	1
P135	random	user-ANON-112	user	物語のアニメを制作	teal	16	FALSE	2	5
P135	random	ai-ANON-846	ai	ライブ演奏を録音し限定配信	orange	17	FALSE	8	1
P135	random	user-ANON-573	user	アウトドアイベントの開催	yellow	17	TRUE	2	10
P135	random	ai-ANON-890	ai	カフェで即席アート体験	orange	18	TRUE	0	11
P135	random	user-ANON-222	user	イベントのライブ配信	yellow	18	TRUE	3	10
P135	random	ai-ANON-723	ai	カフェで即席即興劇体験	green	19	FALSE	0	12
P135	random	user-ANON-740	user	作品を販売して寄付する	orange	19	FALSE	1	11
P084	vertical	ai-ANON-660	ai	地元食材を使った限定メニュー	yellow	0	TRUE	0	0
P084	vertical	user-ANON-881	user	店内の改装	orange	0	TRUE	0	1
P084	vertical	ai-ANON-872	ai	地元農家とコラボイベント開催	yellow	1	TRUE	1	0
P084	vertical	user-ANON-739	user	明るくする	orange	1	FALSE	1	1
P084	vertical	ai-ANON-492	ai	地元食材の季節フェア開催	yellow	2	FALSE	2	0
P084	vertical	user-ANON-887	user	クーポンの配布	red	2	TRUE	0	2
P084	vertical	ai-ANON-351	ai	地元食材のテイクアウト弁当販売	yellow	3	FALSE	3	0
P084	vertical	user-ANON-999	user	配達業務	yellow	3	FALSE	4	0
P084	vertical	ai-ANON-904	ai	地元食材の食べ比べセット提供	yellow	4	FALSE	5	0
P084	vertical	user-ANON-401	user	サブスクの導入	red	4	FALSE	1	2
P084	vertical	ai-ANON-634	ai	地元食材の月替りコース提供	yellow	5	FALSE	6	0
P084	vertical	user-ANON-302	user	音楽をかける	orange	5	FALSE	2	1
P084	vertical	ai-ANON-998	ai	地元食材の生産者紹介POP設置	yellow	6	FALSE	7	0
P084	vertical	user-ANON-694	user	ドリンクメニューの拡大	pink	6	FALSE	0	3
P084	vertical	ai-ANON-853	ai	地元食材限定スイーツ開発	yellow	7	FALSE	8	0
P084	vertical	user-ANON-228	user	SNS映えするメニューの開発	pink	7	FALSE	1	3
P084	vertical	ai-ANON-535	ai	壁に地元アート作品展示	orange	8	FALSE	3	1
P084	vertical	user-ANON-449	user	限定商品の販売	green	8	FALSE	0	4
P084	vertical	ai-ANON-327	ai	テラス席や屋外空間の新設	orange	9	FALSE	4	1
P084	vertical	user-ANON-065	user	回数券を販売	red	9	FALSE	2	2
P084	vertical	ai-ANON-312	ai	カウンター席を増設し一人客対応	orange	10	TRUE	5	1
P084	vertical	user-ANON-548	user	季節の食材を使う	green	10	FALSE	1	4
P084	vertical	ai-ANON-083	ai	個室ブースを新設する	orange	11	FALSE	6	1
P084	vertical	user-ANON-517	user	テイクアウトを可能にする	pink	11	FALSE	2	3
P084	vertical	ai-ANON-540	ai	カフェ内にフォトスポット設置	orange	12	FALSE	7	1
P084	vertical	user-ANON-609	user	地元企業とコラボ	yellow	12	FALSE	9	0
P084	vertical	ai-ANON-317	ai	窓際席を増設し開放感UP	orange	13	FALSE	8	1
P084	vertical	user-ANON-410	user	コンセプトを決める	orange	13	FALSE	9	1
P084	vertical	ai-ANON-749	ai	来店回数で特典UPクーポン発行	red	14	TRUE	3	2
P084	vertical	user-ANON-453	user	高額メニューを作る	green	14	FALSE	2	4
P084	vertical	ai-ANON-714	ai	友達紹介でWクーポン進呈	red	15	FALSE	4	2
P084	vertical	user-ANON-466	user	ユニフォームを新しくする	teal	15	FALSE	0	5
P084	vertical	ai-ANON-117	ai	誕生日月限定クーポン配布	red	16	TRUE	5	2
P084	vertical	user-ANON-210	user	他業種との協力	yellow	16	FALSE	10	0
P084	vertical	ai-ANON-004	ai	来店時スクラッチクーポン配布	red	17	FALSE	6	2
P084	vertical	user-ANON-541	user	派手なメニュー	pink	17	FALSE	3	3
P084	vertical	ai-ANON-134	ai	LINE友達限定クーポン配信	red	18	TRUE	7	2
P084	vertical	user-ANON-049	user	インスタ限定クーポン	red	18	FALSE	8	2
P084	vertical	ai-ANON-714	ai	地元産フルーツドリンク導入	pink	19	FALSE	4	3
P084	vertical	user-ANON-058	user	シェアできるメニューの開発	green	19	FALSE	3	4
P089	vertical	ai-ANON-706	ai	地元食材を使った限定メニュー	yellow	0	TRUE	0	0
P089	vertical	user-ANON-632	user	和か洋か	yellow	0	FALSE	1	0
P089	vertical	ai-ANON-523	ai	地元農家とコラボイベント開催	yellow	1	TRUE	2	0
P089	vertical	user-ANON-339	user	若者向けかお年寄り向けか」	orange	1	FALSE	0	1
P089	vertical	ai-ANON-441	ai	地元野菜の月替りパフェ提供	yellow	2	TRUE	3	0
P089	vertical	user-ANON-518	user	軽食かメイン料理か	yellow	2	FALSE	4	0
P089	vertical	ai-ANON-633	ai	地元食材の週替りランチセット	yellow	3	TRUE	5	0
P089	vertical	user-ANON-736	user	ランチとディナーでメニューを変えるか	yellow	3	FALSE	6	0
P089	vertical	ai-ANON-581	ai	地元食材の季節フェア開催	yellow	4	TRUE	7	0
P089	vertical	user-ANON-436	user	値段設定をどうするか	yellow	4	FALSE	8	0
P089	vertical	ai-ANON-372	ai	世代別おすすめメニュー表示	orange	5	TRUE	1	1
P089	vertical	user-ANON-277	user	セルフは取り入れるか	orange	5	FALSE	2	1
P089	vertical	ai-ANON-980	ai	世代別の交流イベント開催	orange	6	TRUE	3	1
P089	vertical	user-ANON-207	user	主催者の負担はどうするか	orange	6	FALSE	4	1
P089	vertical	ai-ANON-586	ai	世代別席エリアを設置	orange	7	TRUE	5	1
P089	vertical	user-ANON-502	user	予算はどうするか	orange	7	FALSE	6	1
P089	vertical	ai-ANON-852	ai	世代別ポイントカード導入	orange	8	TRUE	7	1
P089	vertical	user-ANON-565	user	デジタルかどうか	orange	8	FALSE	8	1
P089	vertical	ai-ANON-306	ai	地元アーティスト作品展示カフェ	red	9	TRUE	0	2
P089	vertical	user-ANON-639	user	ドリンクメニューは増やすのか	red	9	FALSE	1	2
P089	vertical	ai-ANON-690	ai	アート作品の販売コーナー設置	red	10	TRUE	2	2
P089	vertical	user-ANON-436	user	設置場所は増やすのか	red	10	FALSE	3	2
P089	vertical	ai-ANON-605	ai	アート作品とコラボ限定メニュー	red	11	TRUE	4	2
P089	vertical	user-ANON-671	user	オリジナルグッズの販売	red	11	FALSE	5	2
P089	vertical	ai-ANON-691	ai	アート作品のライブ制作イベント	red	12	FALSE	6	2
P089	vertical	user-ANON-860	user	限定メニューの考案	red	12	FALSE	7	2
P089	vertical	ai-ANON-809	ai	アート作品テーマの週替りカフェ	red	13	TRUE	8	2
P089	vertical	user-ANON-633	user	デザートはどうするか	red	13	FALSE	9	2
P089	vertical	ai-ANON-216	ai	地元ミュージシャン生演奏カフェ	pink	14	TRUE	0	3
P089	vertical	user-ANON-895	user	近所への配慮はどうするか	pink	14	FALSE	1	3
P089	vertical	ai-ANON-080	ai	地元音楽家のCD販売コーナー設置	pink	15	TRUE	2	3
P089	vertical	user-ANON-566	user	実物か配信か	pink	15	FALSE	3	3
P089	vertical	ai-ANON-605	ai	生演奏とコラボ限定メニュー提供	pink	16	TRUE	4	3
P089	vertical	user-ANON-521	user	スタッフの負担はどうか	pink	16	FALSE	5	3
P089	vertical	ai-ANON-277	ai	生演奏×リクエストタイム導入	pink	17	TRUE	6	3
P089	vertical	user-ANON-327	user	営業時間はどうするか	pink	17	FALSE	7	3
P089	vertical	ai-ANON-805	ai	生演奏×地元食材コラボナイト	pink	18	TRUE	8	3
P089	vertical	user-ANON-568	user	チケット制にする	pink	18	FALSE	9	3
P089	vertical	ai-ANON-515	ai	カフェ×地元歴史ツアー連携	green	19	TRUE	0	4
P089	vertical	user-ANON-636	user	周りの飲食店との連携	green	19	FALSE	1	4
P032	horizontal	ai-ANON-245	ai	地域アート展示カフェ	yellow	0	FALSE	0	0
P032	horizontal	user-ANON-201	user	SNSでの宣伝画像	orange	0	TRUE	0	1
P032	horizontal	ai-ANON-876	ai	カフェ内ポッドキャスト	red	1	FALSE	0	2
P032	horizontal	user-ANON-928	user	メニューリクエストを募り、採用されたら何かしらの特典	red	1	FALSE	1	2
P032	horizontal	ai-ANON-960	ai	カフェ内ミニ図書館	pink	2	TRUE	0	3
P032	horizontal	user-ANON-423	user	カフェでの体験型イベント開催	green	2	TRUE	0	4
P032	horizontal	ai-ANON-384	ai	カフェ内サステナブル市	teal	3	FALSE	0	5
P032	horizontal	user-ANON-335	user	既存のメニューに対する改善点募集	red	3	FALSE	2	2
P032	horizontal	ai-ANON-157	ai	カフェ内バーチャルツアー	blue	4	FALSE	0	6
P032	horizontal	user-ANON-280	user	くつろぎたい人と談笑したい人のスペース分割	indigo	4	TRUE	0	7
P032	horizontal	ai-ANON-321	ai	カフェ内マルシェ開催	purple	5	FALSE	0	8
P032	horizontal	user-ANON-933	user	定休日に貸店舗として別の飲食イベントを開催	white	5	FALSE	0	9
P032	horizontal	ai-ANON-768	ai	カフェ内VR体験ゾーン	yellow	6	FALSE	1	10
P032	horizontal	user-ANON-565	user	暖簾分け制度導入	blue	6	FALSE	1	6
P032	horizontal	ai-ANON-146	ai	カフェ内シェアオフィス	yellow	7	FALSE	2	10
P032	horizontal	user-ANON-461	user	書評会	pink	7	FALSE	1	3
P032	horizontal	ai-ANON-597	ai	カフェ内ポエトリーイベント	yellow	8	FALSE	3	10
P032	horizontal	user-ANON-309	user	おひとり様限定の日を設ける	indigo	8	TRUE	1	7
P032	horizontal	ai-ANON-098	ai	カフェ内音楽フェス開催	yellow	9	FALSE	0	10
P032	horizontal	user-ANON-633	user	SNSでのアンケート調査	orange	9	FALSE	1	1
P032	horizontal	ai-ANON-036	ai	カフェ内ポップアップシアター	orange	10	FALSE	0	11
P032	horizontal	user-ANON-587	user	交流会を開催する	indigo	10	FALSE	2	7
P032	horizontal	ai-ANON-299	ai	カフェ内サウンドスケープ体験	green	11	FALSE	0	12
P032	horizontal	user-ANON-802	user	月替わりでのセミナー開催	yellow	11	TRUE	4	10
P032	horizontal	ai-ANON-494	ai	カフェ内バーチャル旅行体験	blue	12	FALSE	0	13
P032	horizontal	user-ANON-684	user	コインランドリー併設	purple	12	FALSE	0	14
P032	horizontal	ai-ANON-565	ai	アート体験ワークショップ	yellow	13	TRUE	1	0
P032	horizontal	user-ANON-465	user	物々交換会開催	purple	13	FALSE	1	8
P032	horizontal	ai-ANON-089	ai	カフェ内料理教室	green	14	FALSE	2	4
P032	horizontal	user-ANON-675	user	カフェオリジナルグッズ販売	purple	14	TRUE	2	8
P032	horizontal	ai-ANON-933	ai	カフェ内ミニ演劇祭	green	15	FALSE	1	4
P032	horizontal	user-ANON-057	user	カフェメニューの市販化	purple	15	FALSE	3	8
P032	horizontal	ai-ANON-299	ai	地域農家とのコラボ市	teal	16	TRUE	1	5
P032	horizontal	user-ANON-214	user	雑貨店併設	purple	16	FALSE	1	14
P032	horizontal	ai-ANON-213	ai	地域シェフによる料理教室	white	17	TRUE	1	9
P032	horizontal	user-ANON-782	user	テイクアウト販売強化	purple	17	FALSE	4	8
P032	horizontal	ai-ANON-939	ai	映画上映後のトークイベント	orange	18	FALSE	1	11
P032	horizontal	user-ANON-071	user	地域イベントへの出店	white	18	FALSE	2	9
P032	horizontal	ai-ANON-799	ai	音楽とコーヒーのペアリング体験	green	19	FALSE	1	12
P032	horizontal	user-ANON-341	user	有名店とのコラボ	white	19	TRUE	3	9
P139	random	ai-ANON-099	ai	カフェで謎解きイベント開催	yellow	0	FALSE	0	0
P139	random	user-ANON-561	user	落ち着いた雰囲気を出す	orange	0	TRUE	0	1
P139	random	ai-ANON-781	ai	謎解き参加者限定メニュー提供	yellow	1	FALSE	1	0
P139	random	user-ANON-921	user	くつろげる空間を作る	orange	1	TRUE	1	1
P139	random	ai-ANON-404	ai	謎解きイベントの定期開催日を設定	yellow	2	FALSE	2	0
P139	random	user-ANON-156	user	ゆったりしたソファを置く	orange	2	TRUE	2	1
P139	random	ai-ANON-914	ai	謎解きイベントの優勝特典を用意	yellow	3	FALSE	3	0
P139	random	user-ANON-038	user	入りやすい入り口を演出	orange	3	FALSE	3	1
P139	random	ai-ANON-353	ai	地元作家の作品展示販売	red	4	FALSE	0	2
P139	random	user-ANON-883	user	地方からも参加を募る	red	4	FALSE	1	2
P139	random	ai-ANON-942	ai	朝活コミュニティ朝食会	pink	5	FALSE	0	3
P139	random	user-ANON-174	user	陶芸や手作りの小物を集める	red	5	FALSE	2	2
P139	random	ai-ANON-454	ai	カフェで即興音楽ライブ開催	green	6	FALSE	0	4
P139	random	user-ANON-635	user	チラシを配る	pink	6	FALSE	1	3
P139	random	ai-ANON-115	ai	謎解きイベントの季節限定版開催	yellow	7	FALSE	4	0
P139	random	user-ANON-551	user	ライブ開催のチラシを配る	green	7	FALSE	1	4
P139	random	ai-ANON-166	ai	カフェで短編映画上映会	teal	8	FALSE	0	5
P139	random	user-ANON-003	user	テーブルの配置を見直す	teal	8	FALSE	1	5
P139	random	ai-ANON-811	ai	カフェで本格VR体験コーナー設置	blue	9	FALSE	0	6
P139	random	user-ANON-373	user	広いスペースが必要	blue	9	FALSE	1	6
P139	random	ai-ANON-701	ai	カフェでプラネタリウム体験	indigo	10	FALSE	0	7
P139	random	user-ANON-737	user	音楽仲間を募る	green	10	FALSE	2	4
P139	random	ai-ANON-182	ai	カフェで健康診断デー開催	purple	11	FALSE	0	8
P139	random	user-ANON-866	user	大きなスクリーンを購入	teal	11	FALSE	2	5
P139	random	ai-ANON-880	ai	謎解きイベントの常設コーナー設置	yellow	12	FALSE	5	0
P139	random	user-ANON-259	user	暗幕の設営	indigo	12	FALSE	1	7
P139	random	ai-ANON-432	ai	カフェでペット同伴デー開催	white	13	FALSE	0	9
P139	random	user-ANON-212	user	vr機器の購入またはレンタル	blue	13	FALSE	2	6
P139	random	ai-ANON-055	ai	カフェで異文化交流会開催	yellow	14	FALSE	0	10
P139	random	user-ANON-758	user	チラシで開催を告知	purple	14	FALSE	1	8
P139	random	ai-ANON-992	ai	カフェで一日店長体験企画	orange	15	FALSE	0	11
P139	random	user-ANON-837	user	プラネタリウム機器をレンタル	indigo	15	FALSE	2	7
P139	random	ai-ANON-551	ai	謎解きイベントの企業貸切プラン	yellow	16	FALSE	6	0
P139	random	user-ANON-140	user	ペットがくつろげる空間を作る	white	16	FALSE	1	9
P139	random	ai-ANON-441	ai	カフェで街歩きAR体験	green	17	FALSE	0	12
P139	random	user-ANON-631	user	色々な言語を通訳できる人を探す	yellow	17	FALSE	1	10
P139	random	ai-ANON-431	ai	謎解きイベントのコラボ企画実施	yellow	18	FALSE	7	0
P139	random	user-ANON-675	user	募集のチラシを作る	orange	18	FALSE	1	11
P139	random	ai-ANON-667	ai	謎解きイベントの参加型演劇化	yellow	19	FALSE	8	0
P139	random	user-ANON-928	user	町の動画を撮影する	green	19	FALSE	1	12
P127	random	ai-ANON-031	ai	地元食材を使った限定メニュー	yellow	0	FALSE	0	0
P127	random	user-ANON-045	user	SNSの活用	red	0	FALSE	0	2
P127	random	ai-ANON-924	ai	店内でミニライブ開催	orange	1	FALSE	0	1
P127	random	user-ANON-426	user	SNSで拡散	orange	1	FALSE	1	1
P127	random	ai-ANON-477	ai	カフェで謎解きイベント開催	pink	2	TRUE	0	3
P127	random	user-ANON-923	user	賞品を豪華にする	pink	2	FALSE	1	3
P127	random	ai-ANON-693	ai	カフェで朝活コミュニティ運営	green	3	TRUE	0	4
P127	random	user-ANON-367	user	地元の商工会とコラボ	green	3	FALSE	1	4
P127	random	ai-ANON-428	ai	カフェで短編映画上映会	teal	4	TRUE	0	5
P127	random	user-ANON-517	user	コンカフェ	blue	4	FALSE	0	6
P127	random	ai-ANON-495	ai	地元農家とコラボフェア開催	yellow	5	TRUE	1	0
P127	random	user-ANON-235	user	澄みます芸人召喚	yellow	5	FALSE	2	0
P127	random	ai-ANON-852	ai	カフェで即席ボードゲーム体験	indigo	6	FALSE	0	7
P127	random	user-ANON-322	user	こどもも参加できるように	indigo	6	FALSE	1	7
P127	random	ai-ANON-167	ai	地元食材の生産者紹介フェア開催	yellow	7	TRUE	3	0
P127	random	user-ANON-919	user	SNSの活用	yellow	7	FALSE	4	0
P127	random	ai-ANON-410	ai	地元食材の月替りコース提供	yellow	8	FALSE	5	0
P127	random	user-ANON-260	user	生産者と料理人のコンペ開催	yellow	8	FALSE	6	0
P127	random	ai-ANON-311	ai	カフェで異文化交流デー開催	purple	9	FALSE	0	8
P127	random	user-ANON-697	user	どこの国と？	purple	9	FALSE	1	8
P127	random	ai-ANON-497	ai	カフェで無人書店併設	white	10	FALSE	0	9
P127	random	user-ANON-331	user	募集はどうする？	white	10	FALSE	1	9
P127	random	ai-ANON-018	ai	地元食材の料理教室を開催	yellow	11	FALSE	7	0
P127	random	user-ANON-310	user	主婦インフルエンサーを募集	yellow	11	FALSE	8	0
P127	random	ai-ANON-405	ai	地元アーティスト限定ライブ開催	orange	12	FALSE	2	1
P127	random	user-ANON-200	user	小学校に掛け合う	indigo	12	FALSE	2	7
P127	random	ai-ANON-428	ai	地元バンドの定期ライブ開催	orange	13	FALSE	3	1
P127	random	user-ANON-578	user	軽音部	orange	13	FALSE	4	1
P127	random	ai-ANON-509	ai	観客参加型リクエストライブ開催	orange	14	FALSE	5	1
P127	random	user-ANON-421	user	やはりまずはSNS	orange	14	FALSE	6	1
P127	random	ai-ANON-159	ai	カフェで睡眠体験サービス	yellow	15	FALSE	0	10
P127	random	user-ANON-096	user	どうやって映画を選ぶ＞？	teal	15	FALSE	1	5
P127	random	ai-ANON-657	ai	観客参加型オープンマイク開催	orange	16	FALSE	7	1
P127	random	user-ANON-037	user	どこで・	yellow	16	FALSE	1	10
P127	random	ai-ANON-748	ai	カフェで即席アート体験	orange	17	FALSE	0	11
P127	random	user-ANON-717	user	場所と道具の確保	orange	17	FALSE	1	11
P127	random	ai-ANON-965	ai	地元ミュージシャンの物販コーナー設置	orange	18	FALSE	8	1
P127	random	user-ANON-165	user	それ必要？	orange	18	FALSE	9	1
P127	random	ai-ANON-993	ai	カフェでAR宝探し体験	green	19	FALSE	0	12
P127	random	user-ANON-230	user	既存のアプリ？	green	19	FALSE	1	12
P063	vertical	ai-ANON-906	ai	地元食材を使った限定メニュー	yellow	0	TRUE	0	0
P063	vertical	user-ANON-299	user	見通しの良いテラスを用意する	orange	0	FALSE	0	1
P063	vertical	ai-ANON-394	ai	地元農家とコラボイベント開催	yellow	1	FALSE	1	0
P063	vertical	user-ANON-857	user	他同業に比べて価格を安くする	red	1	FALSE	0	2
P063	vertical	ai-ANON-072	ai	地元食材の月替りスイーツ提供	yellow	2	TRUE	2	0
P063	vertical	user-ANON-085	user	低価格商品の発売	red	2	FALSE	1	2
P063	vertical	ai-ANON-419	ai	地元食材の生産者紹介POP設置	yellow	3	FALSE	3	0
P063	vertical	user-ANON-285	user	街に知れ渡るように広告を掲載する	pink	3	FALSE	0	3
P063	vertical	ai-ANON-968	ai	限定メニューのレシピ公開イベント開催	yellow	4	FALSE	4	0
P063	vertical	user-ANON-982	user	店発信のSNSを活用	pink	4	TRUE	1	3
P063	vertical	ai-ANON-898	ai	地元食材の食べ比べセット提供	yellow	5	FALSE	5	0
P063	vertical	user-ANON-414	user	有名インフルエンサーとのタイアップ・コラボ	pink	5	FALSE	2	3
P063	vertical	ai-ANON-152	ai	限定メニューのペアリングドリンク開発	yellow	6	TRUE	6	0
P063	vertical	user-ANON-861	user	割引クーポンの発行	red	6	TRUE	2	2
P063	vertical	ai-ANON-977	ai	限定メニューのテイクアウト化	yellow	7	FALSE	7	0
P063	vertical	user-ANON-508	user	絵画等カフェ以外の要素を導入	orange	7	FALSE	1	1
P063	vertical	ai-ANON-204	ai	地元食材の生産者と共同開発メニュー	yellow	8	FALSE	8	0
P063	vertical	user-ANON-756	user	家族割・カップル割等の割引	red	8	FALSE	3	2
P063	vertical	ai-ANON-530	ai	夜景ライトアップテラス実施	orange	9	TRUE	2	1
P063	vertical	user-ANON-498	user	期間限定イベントの開催	orange	9	TRUE	3	1
P063	vertical	ai-ANON-424	ai	テラスで季節限定ガーデン席設置	orange	10	TRUE	4	1
P063	vertical	user-ANON-915	user	タイムサービスの導入	red	10	FALSE	4	2
P063	vertical	ai-ANON-598	ai	テラスで季節限定ライブ演奏開催	orange	11	FALSE	5	1
P063	vertical	user-ANON-980	user	地元食材の購入が可能	yellow	11	TRUE	9	0
P063	vertical	ai-ANON-301	ai	テラスで朝ヨガイベント開催	orange	12	FALSE	6	1
P063	vertical	user-ANON-705	user	営業時間を増やす	green	12	FALSE	0	4
P063	vertical	ai-ANON-409	ai	テラスで季節限定アフタヌーンティー開催	orange	13	FALSE	7	1
P063	vertical	user-ANON-326	user	24時間営業	green	13	FALSE	1	4
P063	vertical	ai-ANON-332	ai	テラスで星空観察イベント開催	orange	14	FALSE	8	1
P063	vertical	user-ANON-436	user	オリジナルグッズの販売	teal	14	TRUE	0	5
P063	vertical	ai-ANON-396	ai	平日限定ワンコインランチ導入	red	15	TRUE	5	2
P063	vertical	ai-ANON-173	ai	曜日別割引デーを設定	red	16	FALSE	6	2
P063	vertical	user-ANON-140	user	性別割引デーを設置	red	16	FALSE	7	2
P063	vertical	ai-ANON-098	ai	曜日限定で全品割引デー実施	red	17	TRUE	8	2
P063	vertical	user-ANON-191	user	ラテアート教室開催	orange	17	FALSE	9	1
P063	vertical	ai-ANON-227	ai	地元FMラジオで特集コーナー放送	pink	18	FALSE	3	3
P063	vertical	user-ANON-971	user	オリジナルマグカップの販売	teal	18	FALSE	1	5
P063	vertical	ai-ANON-618	ai	地元新聞で特集記事を掲載	pink	19	FALSE	4	3
P063	vertical	user-ANON-421	user	オリジナルコースターのプレゼント	teal	19	FALSE	2	5
P023	horizontal	ai-ANON-095	ai	地域アート展示カフェ	yellow	0	TRUE	0	0
P023	horizontal	ai-ANON-683	ai	地域食材のメニュー	orange	1	FALSE	0	1
P023	horizontal	user-ANON-073	user	古民家カフェ	yellow	1	TRUE	1	0
P023	horizontal	ai-ANON-407	ai	カフェ内でのワークショップ	red	2	TRUE	1	2
P023	horizontal	user-ANON-142	user	料理教室の併設	red	2	TRUE	2	2
P023	horizontal	ai-ANON-131	ai	カフェ内での音楽ライブ	red	3	TRUE	0	2
P023	horizontal	user-ANON-628	user	美味しさにこだわったメニュー	orange	3	TRUE	1	1
P023	horizontal	ai-ANON-109	ai	カフェ内でのVR体験	pink	4	TRUE	0	3
P023	horizontal	user-ANON-296	user	アーケードゲームの設置	pink	4	FALSE	1	3
P023	horizontal	ai-ANON-960	ai	カフェ内でのポップアップマーケット	green	5	FALSE	2	4
P023	horizontal	user-ANON-791	user	フリーマーケットの併設	green	5	FALSE	3	4
P023	horizontal	ai-ANON-285	ai	カフェ内での農業体験	green	6	FALSE	4	4
P023	horizontal	user-ANON-536	user	子供の学習施設	green	6	FALSE	5	4
P023	horizontal	ai-ANON-831	ai	カフェ内でのデジタルアート体験	green	7	FALSE	1	4
P023	horizontal	ai-ANON-418	ai	カフェ内でのエスケープルーム	green	8	TRUE	6	4
P023	horizontal	user-ANON-360	user	店内が迷路になっている	green	8	FALSE	7	4
P023	horizontal	ai-ANON-053	ai	カフェ内でのサステナブル体験	green	9	FALSE	8	4
P023	horizontal	user-ANON-129	user	お化け屋敷型カフェ	green	9	FALSE	9	4
P023	horizontal	ai-ANON-168	ai	カフェ内でのストーリー体験	green	10	FALSE	10	4
P023	horizontal	user-ANON-559	user	暗闇カフェ	green	10	TRUE	11	4
P023	horizontal	ai-ANON-743	ai	カフェ内でのミニシアター	green	11	TRUE	0	4
P023	horizontal	user-ANON-586	user	水中施設	yellow	11	TRUE	2	0
P023	horizontal	ai-ANON-778	ai	カフェ内での星空観察	teal	12	TRUE	2	5
P023	horizontal	user-ANON-621	user	プラネタリウムカフェ	teal	12	TRUE	3	5
P023	horizontal	ai-ANON-567	ai	カフェ内でのサウンドスケープ体験	teal	13	TRUE	0	5
P023	horizontal	user-ANON-198	user	ユーザー体験型ライブの実施	teal	13	FALSE	1	5
P023	horizontal	ai-ANON-689	ai	カフェ内での体験型謎解き	blue	14	FALSE	2	6
P023	horizontal	user-ANON-784	user	将棋カフェ	blue	14	FALSE	3	6
P023	horizontal	ai-ANON-777	ai	カフェ内でのアートセラピー	blue	15	FALSE	1	6
P023	horizontal	user-ANON-727	user	ながらヨガ体験	blue	15	FALSE	0	6
P023	horizontal	ai-ANON-197	ai	カフェ内でのサウナ体験	indigo	16	FALSE	0	7
P023	horizontal	user-ANON-399	user	足湯カフェ	indigo	16	TRUE	1	7
P023	horizontal	ai-ANON-284	ai	カフェ内でのサウナ体験	purple	17	FALSE	0	8
P023	horizontal	user-ANON-745	user	温泉カフェ	purple	17	TRUE	1	8
P023	horizontal	ai-ANON-278	ai	カフェ内での時間旅行体験	white	18	TRUE	0	9
P023	horizontal	user-ANON-973	user	部隊観劇ができる	white	18	FALSE	1	9
P023	horizontal	ai-ANON-687	ai	カフェ内での時間旅行体験	yellow	19	TRUE	2	10
P023	horizontal	user-ANON-707	user	列車で移動しながら	yellow	19	TRUE	3	10
P122	random	ai-ANON-867	ai	街歩き謎解きカフェ企画	yellow	0	TRUE	0	0
P122	random	user-ANON-549	user	商品数を増やす	orange	0	FALSE	0	1
P122	random	ai-ANON-699	ai	夜限定ライブ演奏カフェ	red	1	TRUE	0	2
P122	random	user-ANON-865	user	有名なアーティストを呼ぶ	red	1	FALSE	1	2
P122	random	ai-ANON-742	ai	謎解きクリア特典ドリンク提供	yellow	2	FALSE	1	0
P122	random	user-ANON-607	user	変わった商品を提供	orange	2	FALSE	1	1
P122	random	ai-ANON-579	ai	カフェ内で短編映画上映	pink	3	FALSE	0	3
P122	random	user-ANON-369	user	ポップコーンサービス	pink	3	FALSE	1	3
P122	random	ai-ANON-506	ai	謎解き参加者限定グッズ販売	yellow	4	FALSE	2	0
P122	random	user-ANON-196	user	謎解き正解者に次回クーポンプレゼント	yellow	4	TRUE	3	0
P122	random	ai-ANON-837	ai	謎解き後の街歩きマップ配布	yellow	5	FALSE	4	0
P122	random	user-ANON-442	user	街歩きマップにも謎解き要素を入れる	yellow	5	FALSE	5	0
P122	random	ai-ANON-903	ai	謎解きカフェ限定コラボメニュー	yellow	6	FALSE	6	0
P122	random	user-ANON-586	user	夜間ライブ時に限定メニュー提供	red	6	FALSE	2	2
P122	random	ai-ANON-611	ai	カフェで朝ヨガ体験開催	green	7	FALSE	0	4
P122	random	user-ANON-211	user	ヨガインストラクターを呼ぶ	green	7	FALSE	1	4
P122	random	ai-ANON-806	ai	カフェで異文化交流会開催	teal	8	TRUE	0	5
P122	random	user-ANON-603	user	異文化メニューを提供	teal	8	FALSE	1	5
P122	random	ai-ANON-501	ai	カフェで本格ボードゲーム体験	blue	9	FALSE	0	6
P122	random	user-ANON-839	user	ボードゲーム大会を開く	blue	9	TRUE	1	6
P122	random	ai-ANON-664	ai	カフェで即席アート体験	indigo	10	FALSE	0	7
P122	random	user-ANON-265	user	優秀作品に商品を提供	indigo	10	FALSE	1	7
P122	random	ai-ANON-848	ai	謎解きカフェ専用アプリ開発	yellow	11	FALSE	7	0
P122	random	user-ANON-363	user	週替わりで映画を上映	pink	11	FALSE	2	3
P122	random	ai-ANON-169	ai	カフェでペット同伴デー開催	purple	12	FALSE	0	8
P122	random	user-ANON-498	user	ペット用の商品を提供	purple	12	FALSE	1	8
P122	random	ai-ANON-370	ai	謎解きコース予約制導入	yellow	13	FALSE	8	0
P122	random	user-ANON-611	user	謎解きで点数をつけ高得点者に特典	yellow	13	FALSE	9	0
P122	random	ai-ANON-035	ai	カフェで街の歴史展示会	white	14	FALSE	0	9
P122	random	user-ANON-746	user	歴史研究家による説明	white	14	FALSE	1	9
P122	random	ai-ANON-117	ai	季節限定メニューを導入	orange	15	FALSE	2	1
P122	random	user-ANON-859	user	ヨガ用品の販売	green	15	FALSE	2	4
P122	random	ai-ANON-701	ai	カフェで睡眠体験サービス	yellow	16	FALSE	0	10
P122	random	user-ANON-889	user	睡眠グッズ販売	yellow	16	FALSE	1	10
P122	random	ai-ANON-195	ai	季節限定スイーツを追加	orange	17	FALSE	3	1
P122	random	user-ANON-980	user	ボードゲーム大会優勝者に特典	blue	17	TRUE	2	6
P122	random	ai-ANON-177	ai	カフェで即席マジックショー開催	orange	18	FALSE	0	11
P122	random	user-ANON-010	user	ペットコンテスト開催	purple	18	FALSE	2	8
P122	random	ai-ANON-415	ai	地元作家の焼き菓子を販売	orange	19	FALSE	4	1
P122	random	user-ANON-941	user	マジシャンの種明かしを見せる	orange	19	FALSE	1	11
P019	horizontal	ai-ANON-440	ai	地域アート展示カフェ	yellow	0	FALSE	0	0
P019	horizontal	user-ANON-455	user	地域誌に情報を載せる	yellow	0	FALSE	1	0
P019	horizontal	ai-ANON-485	ai	カフェ内での料理教室	orange	1	TRUE	4	1
P019	horizontal	user-ANON-250	user	教室の様子をHPにアップする	orange	1	FALSE	5	1
P019	horizontal	ai-ANON-021	ai	カフェ内ポッドキャスト	orange	2	FALSE	0	1
P019	horizontal	user-ANON-975	user	インスタグラムの活用	red	2	FALSE	0	2
P019	horizontal	ai-ANON-592	ai	カフェ内ミニ図書館	pink	3	FALSE	0	3
P019	horizontal	user-ANON-494	user	図書館の利用者にカフェで使えるポイントカードを提供する	pink	3	FALSE	1	3
P019	horizontal	ai-ANON-496	ai	カフェ内VR体験コーナー	green	4	FALSE	2	4
P019	horizontal	user-ANON-807	user	気になるメニューをVRで体験できる	green	4	FALSE	3	4
P019	horizontal	ai-ANON-051	ai	カフェ内での音楽ライブ配信	green	5	FALSE	0	4
P019	horizontal	user-ANON-536	user	インフルエンサーにお店を紹介してもらう	red	5	FALSE	1	2
P019	horizontal	ai-ANON-062	ai	カフェ内での地域交流イベント	teal	6	FALSE	2	5
P019	horizontal	user-ANON-959	user	交流の様子をHPにアップ、またはライブ配信する	teal	6	FALSE	3	5
P019	horizontal	ai-ANON-277	ai	カフェ内でのサステナブル市	teal	7	FALSE	0	5
P019	horizontal	user-ANON-279	user	リピーターを作るためポイントカードを付与	blue	7	FALSE	0	6
P019	horizontal	ai-ANON-867	ai	カフェ内での料理対決イベント	indigo	8	FALSE	0	7
P019	horizontal	user-ANON-643	user	地域の名物食材を使用する	indigo	8	TRUE	1	7
P019	horizontal	ai-ANON-990	ai	カフェ内でのポエトリーイベント	purple	9	FALSE	0	8
P019	horizontal	user-ANON-852	user	映えを意識したリーズナブルな人気メニューの作成	white	9	FALSE	0	9
P019	horizontal	ai-ANON-948	ai	カフェ内でのデジタルアート体験	yellow	10	FALSE	1	10
P019	horizontal	user-ANON-948	user	作品をHPにアップする	purple	10	FALSE	1	8
P019	horizontal	ai-ANON-495	ai	カフェ内での体験型ワークショップ	yellow	11	FALSE	0	10
P019	horizontal	user-ANON-128	user	インスタグラム上でカフェで使えるクーポンを発行	red	11	FALSE	2	2
P019	horizontal	ai-ANON-084	ai	カフェ内での地域密着型ポッドキャスト	orange	12	FALSE	0	11
P019	horizontal	user-ANON-041	user	ポッドキャストのURLなどを店先に展示	orange	12	FALSE	1	11
P019	horizontal	ai-ANON-548	ai	カフェ内での地域密着型マルシェ	green	13	FALSE	0	12
P019	horizontal	user-ANON-981	user	地域の名物料理をカフェ向けにアレンジした創作メニューの作成	green	13	FALSE	1	12
P019	horizontal	ai-ANON-364	ai	カフェ内での地域密着型映画祭	blue	14	FALSE	0	13
P019	horizontal	user-ANON-159	user	来場者に料理やドリンクのサービス券を付与	blue	14	FALSE	1	13
P019	horizontal	ai-ANON-533	ai	カフェ内での地域密着型ゲーム大会	purple	15	FALSE	0	14
P019	horizontal	user-ANON-759	user	インスタグラムの頻繁な更新	red	15	TRUE	3	2
P019	horizontal	ai-ANON-365	ai	リスナー参加型企画	orange	16	FALSE	1	1
P019	horizontal	user-ANON-667	user	地域誌に名物メニューを載せる	yellow	16	FALSE	2	0
P019	horizontal	ai-ANON-550	ai	地域アーティストとのコラボライブ	green	17	FALSE	1	4
P019	horizontal	user-ANON-254	user	地域誌にお店で使えるクーポンを載せる	yellow	17	FALSE	3	0
P019	horizontal	ai-ANON-671	ai	地域農家とのコラボ市	teal	18	FALSE	1	5
P019	horizontal	user-ANON-588	user	地域農家の作った食材を使った料理をPR	teal	18	FALSE	4	5
P019	horizontal	ai-ANON-561	ai	ポイント交換イベント開催	blue	19	FALSE	1	6
P019	horizontal	user-ANON-675	user	その日の日替わりメニューやイチオシメニューをアップする	red	19	FALSE	4	2
P077	vertical	ai-ANON-971	ai	地元食材を使った限定メニュー	yellow	0	TRUE	0	0
P077	vertical	user-ANON-442	user	人気店のメニューのリサーチ	yellow	0	FALSE	1	0
P077	vertical	ai-ANON-734	ai	地元農家とコラボイベント開催	yellow	1	FALSE	2	0
P077	vertical	user-ANON-847	user	地産地消での売り込み	yellow	1	TRUE	3	0
P077	vertical	ai-ANON-211	ai	季節ごとに変わる旬食材フェア開催	yellow	2	FALSE	4	0
P077	vertical	user-ANON-838	user	内装の変更	orange	2	FALSE	0	1
P077	vertical	ai-ANON-371	ai	地元食材の生産者紹介POP設置	yellow	3	FALSE	5	0
P077	vertical	user-ANON-546	user	嗜好へのシフト	orange	3	FALSE	1	1
P077	vertical	ai-ANON-563	ai	限定メニューの月替り企画	yellow	4	TRUE	6	0
P077	vertical	user-ANON-576	user	日替わり品の企画	yellow	4	FALSE	7	0
P077	vertical	ai-ANON-979	ai	地元食材のテイクアウト弁当販売	yellow	5	TRUE	8	0
P077	vertical	user-ANON-915	user	飲料のテイクアウト	yellow	5	FALSE	9	0
P077	vertical	ai-ANON-314	ai	地元アート作品の常設展示	orange	6	FALSE	2	1
P077	vertical	user-ANON-817	user	期間限定のアート作品の展示	orange	6	FALSE	3	1
P077	vertical	ai-ANON-686	ai	季節感ある装飾で雰囲気演出	orange	7	FALSE	4	1
P077	vertical	user-ANON-294	user	音響に特化	orange	7	FALSE	5	1
P077	vertical	ai-ANON-185	ai	季節ごとに内装テーマ変更	orange	8	FALSE	6	1
P077	vertical	user-ANON-365	user	イベント事に合わせる	orange	8	FALSE	7	1
P077	vertical	ai-ANON-883	ai	可動式家具でレイアウト自在化	orange	9	FALSE	8	1
P077	vertical	user-ANON-498	user	お花のアート作品	orange	9	TRUE	9	1
P077	vertical	ai-ANON-834	ai	カフェ×地元音楽ライブ開催	red	10	FALSE	0	2
P077	vertical	user-ANON-923	user	クラシック音楽を流す	red	10	FALSE	1	2
P077	vertical	ai-ANON-419	ai	地元アーティストのCD販売コーナー設置	red	11	FALSE	2	2
P077	vertical	user-ANON-159	user	昭和歌謡を流す	red	11	FALSE	3	2
P077	vertical	ai-ANON-798	ai	地元ミュージシャンの公開リハーサル開催	red	12	FALSE	4	2
P077	vertical	user-ANON-522	user	K-POPを流す	red	12	FALSE	5	2
P077	vertical	ai-ANON-587	ai	地元音楽家のトークイベント併催	red	13	FALSE	6	2
P077	vertical	user-ANON-375	user	洋楽を流す	red	13	FALSE	7	2
P077	vertical	ai-ANON-102	ai	地元音楽家とコラボメニュー開発	red	14	TRUE	8	2
P077	vertical	user-ANON-966	user	流行り歌を流す	red	14	FALSE	9	2
P077	vertical	ai-ANON-675	ai	カフェで地元作家の読書会開催	pink	15	FALSE	0	3
P077	vertical	user-ANON-915	user	音楽会開催	pink	15	FALSE	1	3
P077	vertical	ai-ANON-156	ai	作家と交流できるサイン会開催	pink	16	TRUE	2	3
P077	vertical	user-ANON-689	user	握手会開催	pink	16	FALSE	3	3
P077	vertical	ai-ANON-634	ai	作家による執筆ワークショップ開催	pink	17	FALSE	4	3
P077	vertical	user-ANON-573	user	販売会開催	pink	17	FALSE	5	3
P077	vertical	ai-ANON-470	ai	作家と語るブックトークカフェ	pink	18	FALSE	6	3
P077	vertical	user-ANON-864	user	サイン会	pink	18	FALSE	7	3
P077	vertical	ai-ANON-630	ai	作家と語る読書感想シェア会	pink	19	FALSE	8	3
P077	vertical	user-ANON-743	user	質問タイム	pink	19	FALSE	9	3
P026	horizontal	ai-ANON-219	ai	地域アート展示カフェ	yellow	0	TRUE	0	0
P026	horizontal	user-ANON-925	user	地域密着	orange	0	FALSE	0	1
P026	horizontal	ai-ANON-980	ai	カフェ内ポッドキャスト	red	1	FALSE	1	2
P026	horizontal	user-ANON-005	user	音楽鑑賞	pink	1	FALSE	1	3
P026	horizontal	ai-ANON-605	ai	カフェ内農園体験	red	2	TRUE	2	2
P026	horizontal	user-ANON-040	user	収穫体験	red	2	TRUE	3	2
P026	horizontal	ai-ANON-477	ai	カフェ内VR体験	red	3	TRUE	4	2
P026	horizontal	user-ANON-867	user	個展カフェ	green	3	FALSE	2	4
P026	horizontal	ai-ANON-122	ai	カフェ内サステナブル市場	red	4	FALSE	5	2
P026	horizontal	user-ANON-613	user	読書ができるカフェ	teal	4	FALSE	2	5
P026	horizontal	ai-ANON-418	ai	カフェ内ミニシアター	red	5	FALSE	6	2
P026	horizontal	user-ANON-009	user	ホテルカフェ	red	5	FALSE	7	2
P026	horizontal	ai-ANON-214	ai	カフェ内コワーキングスペース	red	6	TRUE	8	2
P026	horizontal	user-ANON-436	user	バイキングカフェ	red	6	FALSE	9	2
P026	horizontal	ai-ANON-101	ai	カフェ内エスケープルーム	red	7	FALSE	0	2
P026	horizontal	user-ANON-236	user	コンサート	pink	7	FALSE	2	3
P026	horizontal	ai-ANON-396	ai	カフェ内サウナ体験	pink	8	FALSE	3	3
P026	horizontal	user-ANON-753	user	岩盤浴	pink	8	FALSE	4	3
P026	horizontal	ai-ANON-035	ai	カフェ内マルシェ開催	pink	9	FALSE	5	3
P026	horizontal	user-ANON-640	user	飲食スペース	pink	9	FALSE	6	3
P026	horizontal	ai-ANON-143	ai	カフェ内サイエンス実験	pink	10	FALSE	0	3
P026	horizontal	user-ANON-121	user	子供体験	pink	10	FALSE	7	3
P026	horizontal	ai-ANON-132	ai	カフェ内アートセラピー	green	11	TRUE	0	4
P026	horizontal	user-ANON-020	user	カフェヨガ体験	teal	11	FALSE	0	5
P026	horizontal	ai-ANON-446	ai	カフェ内ミニゲーム大会	blue	12	FALSE	0	6
P026	horizontal	user-ANON-399	user	ビンゴ大会	blue	12	FALSE	1	6
P026	horizontal	ai-ANON-075	ai	カフェ内サウナ体験	indigo	13	FALSE	0	7
P026	horizontal	user-ANON-592	user	お見合いカフェ	purple	13	TRUE	0	8
P026	horizontal	ai-ANON-330	ai	カフェ内ミニ農場体験	white	14	FALSE	0	9
P026	horizontal	user-ANON-926	user	岩盤浴体験	indigo	14	FALSE	1	7
P026	horizontal	ai-ANON-645	ai	カフェ内サウナ体験	yellow	15	FALSE	0	10
P026	horizontal	user-ANON-687	user	家族で収穫できる体験	white	15	FALSE	1	9
P026	horizontal	ai-ANON-094	ai	カフェ内サウナ体験	orange	16	FALSE	0	11
P026	horizontal	user-ANON-957	user	スポーツカフェ	green	16	FALSE	0	12
P026	horizontal	ai-ANON-257	ai	カフェ内ミニ動物園	blue	17	FALSE	0	13
P026	horizontal	user-ANON-667	user	カフェ内植物園	purple	17	FALSE	0	14
P026	horizontal	ai-ANON-436	ai	アート体験ワークショップ	yellow	18	FALSE	1	0
P026	horizontal	user-ANON-392	user	家族散策体験	purple	18	FALSE	1	14
P026	horizontal	ai-ANON-490	ai	地域の食材を使った料理教室	orange	19	TRUE	2	1
P026	horizontal	user-ANON-733	user	ふれあい動物園	blue	19	FALSE	1	13
P029	horizontal	ai-ANON-276	ai	地域アート展示カフェ	yellow	0	FALSE	0	0
P029	horizontal	ai-ANON-951	ai	カフェ内でワークショップ	red	1	FALSE	2	2
P029	horizontal	user-ANON-814	user	顧客層を絞る	pink	1	FALSE	0	3
P029	horizontal	ai-ANON-485	ai	地域食材のメニュー	red	2	TRUE	0	2
P029	horizontal	user-ANON-070	user	特定の人が喜ぶメニューを作る	pink	2	TRUE	1	3
P029	horizontal	ai-ANON-974	ai	カフェ内ポッドキャスト	orange	3	FALSE	1	1
P029	horizontal	user-ANON-943	user	作家をゲストに呼ぶ	yellow	3	FALSE	1	0
P029	horizontal	ai-ANON-244	ai	カフェ内でVR体験	orange	4	FALSE	0	1
P029	horizontal	user-ANON-603	user	近隣の店にはないメニュー	pink	4	FALSE	2	3
P029	horizontal	ai-ANON-675	ai	カフェ内でミニ映画祭	green	5	TRUE	0	4
P029	horizontal	user-ANON-351	user	面白かった作品の投票	green	5	FALSE	1	4
P029	horizontal	ai-ANON-061	ai	カフェ内で地域の歴史ツアー	teal	6	FALSE	1	5
P029	horizontal	user-ANON-294	user	作品の販売	yellow	6	TRUE	2	0
P029	horizontal	ai-ANON-219	ai	カフェ内で地域の音楽祭	teal	7	FALSE	2	5
P029	horizontal	user-ANON-250	user	音楽家のサイン会	teal	7	FALSE	3	5
P029	horizontal	ai-ANON-167	ai	カフェ内で地域の農家とコラボ	teal	8	FALSE	0	5
P029	horizontal	user-ANON-498	user	上映した作品のグッズを売る	green	8	FALSE	2	4
P029	horizontal	ai-ANON-227	ai	カフェ内で地域の職人とコラボ	blue	9	FALSE	2	6
P029	horizontal	user-ANON-753	user	職人の作品を販売	blue	9	FALSE	3	6
P029	horizontal	ai-ANON-487	ai	カフェ内で地域のストーリーを語るイベント	blue	10	FALSE	4	6
P029	horizontal	user-ANON-641	user	昔の地域の写真を展示する	blue	10	FALSE	5	6
P029	horizontal	ai-ANON-533	ai	カフェ内で地域の歴史を体験するARツアー	blue	11	FALSE	1	6
P029	horizontal	user-ANON-912	user	口コミを利用する	pink	11	FALSE	3	3
P029	horizontal	ai-ANON-630	ai	カフェ内で地域の料理教室	blue	12	FALSE	0	6
P029	horizontal	user-ANON-263	user	地元の野菜を売る	red	12	TRUE	3	2
P029	horizontal	ai-ANON-020	ai	カフェ内で地域のエコツアー	indigo	13	FALSE	0	7
P029	horizontal	user-ANON-250	user	エコのアイディア発表会	indigo	13	FALSE	1	7
P029	horizontal	ai-ANON-837	ai	カフェ内で地域のストリートパフォーマンス	purple	14	FALSE	0	8
P029	horizontal	user-ANON-389	user	エコのアイディア人気投票	indigo	14	FALSE	2	7
P029	horizontal	ai-ANON-809	ai	カフェ内で地域の歴史を体験する脱出ゲーム	white	15	FALSE	0	9
P029	horizontal	user-ANON-886	user	ゲームのアイディアを募集する	white	15	FALSE	1	9
P029	horizontal	ai-ANON-369	ai	カフェ内で地域の伝説を語る夜	yellow	16	FALSE	0	10
P029	horizontal	user-ANON-975	user	夜に怪談をする	yellow	16	TRUE	1	10
P029	horizontal	ai-ANON-157	ai	カフェ内で地域の伝説を体験するインタラクティブゲーム	orange	17	FALSE	1	11
P029	horizontal	user-ANON-222	user	地域の伝説を募集する	orange	17	FALSE	0	11
P029	horizontal	ai-ANON-704	ai	カフェ内で地域の歴史を体験するインタラクティブアート	green	18	FALSE	0	12
P029	horizontal	user-ANON-378	user	コスプレ大会	yellow	18	FALSE	2	10
P029	horizontal	ai-ANON-711	ai	カフェ内で地域の歴史を体験するインタラクティブな料理イベント	blue	19	FALSE	0	13
P029	horizontal	user-ANON-250	user	食材の販売会	blue	19	FALSE	1	13
P105	vertical	ai-ANON-754	ai	地元食材を使った限定メニュー	yellow	0	TRUE	0	0
P105	vertical	user-ANON-288	user	地元の農家さんに食材をを探しに行く	orange	0	FALSE	0	1
P105	vertical	ai-ANON-463	ai	地元食材フェアを定期開催	yellow	1	TRUE	1	0
P105	vertical	user-ANON-710	user	食材フェアで仕入れ品を確保する	orange	1	FALSE	1	1
P105	vertical	ai-ANON-802	ai	限定メニューの月替り企画実施	yellow	2	TRUE	2	0
P105	vertical	user-ANON-310	user	限定メニューの内容を検討する	orange	2	FALSE	2	1
P105	vertical	ai-ANON-629	ai	限定メニューのレシピ公開イベント開催	yellow	3	TRUE	3	0
P105	vertical	user-ANON-255	user	顧客が求めているものを察知する	orange	3	FALSE	3	1
P105	vertical	ai-ANON-233	ai	限定メニューの食材産地マップ掲示	yellow	4	TRUE	4	0
P105	vertical	user-ANON-351	user	食材産地マップより顧客ニーズに合ったものを検討する	orange	4	FALSE	4	1
P105	vertical	ai-ANON-913	ai	限定メニューの試食会開催	yellow	5	TRUE	5	0
P105	vertical	user-ANON-321	user	限定メニュー試食会により、限定メニュー品を決定する	orange	5	FALSE	5	1
P105	vertical	ai-ANON-973	ai	限定メニューの食材生産者紹介会	yellow	6	TRUE	6	0
P105	vertical	user-ANON-198	user	限定メニュー食材生産者紹介会により、交流を深めメニュー決定	orange	6	FALSE	6	1
P105	vertical	ai-ANON-814	ai	限定メニューのペアリング提案	yellow	7	TRUE	7	0
P105	vertical	user-ANON-000	user	限定メニューペアリング決定	yellow	7	FALSE	8	0
P105	vertical	ai-ANON-796	ai	農家訪問ツアーを顧客向け開催	orange	8	TRUE	7	1
P105	vertical	ai-ANON-950	ai	農家同行体験ツアーを企画	orange	9	TRUE	8	1
P105	vertical	ai-ANON-711	ai	地元作家の作品展示カフェ	red	10	TRUE	0	2
P105	vertical	user-ANON-715	user	顧客満足度を調査	red	10	TRUE	1	2
P105	vertical	ai-ANON-154	ai	作家とコラボ限定グッズ販売	red	11	TRUE	2	2
P105	vertical	user-ANON-619	user	顧客ニーズを検討	red	11	TRUE	3	2
P105	vertical	ai-ANON-904	ai	作家によるライブペイント開催	red	12	TRUE	4	2
P105	vertical	user-ANON-276	user	ライブペイント会の作家を確保	red	12	FALSE	5	2
P105	vertical	ai-ANON-797	ai	作家トークイベント定期開催	red	13	TRUE	6	2
P105	vertical	user-ANON-549	user	トークイベント会へ顧客を招待	red	13	FALSE	7	2
P105	vertical	ai-ANON-071	ai	作家作品の販売コーナー設置	red	14	TRUE	8	2
P105	vertical	user-ANON-705	user	作家作品を検討	red	14	FALSE	9	2
P105	vertical	ai-ANON-506	ai	地元音楽家の生演奏カフェ開催	pink	15	TRUE	0	3
P105	vertical	user-ANON-274	user	月限定生演奏開催	pink	15	FALSE	1	3
P105	vertical	ai-ANON-383	ai	音楽家とコラボ限定メニュー	pink	16	TRUE	2	3
P105	vertical	user-ANON-357	user	月限定アルコールを提供	green	16	TRUE	0	4
P105	vertical	ai-ANON-458	ai	音楽家とトークセッション開催	pink	17	TRUE	3	3
P105	vertical	user-ANON-197	user	イベント情報公開	pink	17	TRUE	4	3
P105	vertical	ai-ANON-363	ai	生演奏と連動した限定ドリンク提供	pink	18	TRUE	5	3
P105	vertical	user-ANON-461	user	限定ドリンクを検討	pink	18	FALSE	6	3
P105	vertical	ai-ANON-303	ai	生演奏中のリクエスト受付企画	pink	19	TRUE	7	3
P105	vertical	user-ANON-396	user	限定のアルコールリクエスト受付	green	19	TRUE	1	4
P121	random	ai-ANON-815	ai	地元食材を使った限定メニュー	yellow	0	TRUE	0	0
P121	random	user-ANON-466	user	ターゲット層に適した宣伝方法	orange	0	TRUE	0	1
P121	random	ai-ANON-368	ai	地元農家とコラボイベント開催	yellow	1	FALSE	1	0
P121	random	user-ANON-266	user	年配層へ向けたＴＶや新聞広告での告知	orange	1	FALSE	1	1
P121	random	ai-ANON-012	ai	深夜営業で夜カフェ需要獲得	red	2	TRUE	0	2
P121	random	user-ANON-481	user	深夜来店者限定のイベント開催	red	2	FALSE	1	2
P121	random	ai-ANON-747	ai	地元食材フェアの定期開催	yellow	3	TRUE	2	0
P121	random	user-ANON-230	user	若年層へ向けたＳＮＳでの告知	orange	3	TRUE	2	1
P121	random	ai-ANON-651	ai	地元食材の生産者紹介POP設置	yellow	4	FALSE	3	0
P121	random	user-ANON-027	user	地元食材の直売イベント実施	yellow	4	TRUE	4	0
P121	random	ai-ANON-262	ai	地元食材の季節パフェ提供	yellow	5	FALSE	5	0
P121	random	user-ANON-174	user	店内の内装リニューアル	pink	5	FALSE	0	3
P121	random	ai-ANON-332	ai	カフェで謎解き体験開催	green	6	FALSE	0	4
P121	random	user-ANON-195	user	著名なエンターテイメント作品とのコラボイベント開催	green	6	FALSE	1	4
P121	random	ai-ANON-972	ai	カフェ発の街歩きAR体験	teal	7	FALSE	0	5
P121	random	user-ANON-018	user	シニア層向けのイベント実施	blue	7	FALSE	0	6
P121	random	ai-ANON-960	ai	地元食材の月替りコース提供	yellow	8	TRUE	6	0
P121	random	user-ANON-385	user	店内の内装を季節ごとにリニューアル	pink	8	FALSE	1	3
P121	random	ai-ANON-818	ai	カフェで短編映画上映会	indigo	9	TRUE	0	7
P121	random	user-ANON-229	user	上映会で作品について著名な評論家に開設してもらう	indigo	9	TRUE	1	7
P121	random	ai-ANON-283	ai	地元食材の生産者とコラボメニュー開発会議開催	yellow	10	FALSE	7	0
P121	random	user-ANON-266	user	深夜営業限定のメニュー開発	red	10	FALSE	2	2
P121	random	ai-ANON-010	ai	カフェ内で即席アート体験	purple	11	FALSE	0	8
P121	random	user-ANON-105	user	美術系の大学生や自治体の学芸員に解説してもらう	purple	11	FALSE	1	8
P121	random	ai-ANON-917	ai	地元食材の食べ比べセット提供	yellow	12	FALSE	8	0
P121	random	user-ANON-559	user	近隣店舗に協力してもらってスランプラリー形式のイベントを行う	teal	12	FALSE	1	5
P121	random	ai-ANON-147	ai	ターゲット別SNS広告配信	orange	13	FALSE	3	1
P121	random	user-ANON-343	user	子育て世帯向けのイベント実施	white	13	FALSE	0	9
P121	random	ai-ANON-511	ai	カフェ発のオリジナル音声ドラマ配信	yellow	14	FALSE	0	10
P121	random	user-ANON-165	user	カフェに音響ブースを設置して、ライブ配信	yellow	14	FALSE	1	10
P121	random	ai-ANON-720	ai	カフェで即席マッチング体験	orange	15	FALSE	0	11
P121	random	user-ANON-258	user	有名食材メーカーの商品を展示販売	green	15	FALSE	0	12
P121	random	ai-ANON-074	ai	カフェで睡眠体験サービス	blue	16	FALSE	0	13
P121	random	user-ANON-082	user	薬膳料理の調理を通した健康に関するイベント	blue	16	FALSE	1	6
P121	random	ai-ANON-044	ai	カフェで即席楽器体験会	purple	17	FALSE	0	14
P121	random	user-ANON-876	user	短編映画に出てきた料理を再現して提供する	indigo	17	TRUE	2	7
P121	random	ai-ANON-343	ai	ターゲット別LINE公式アカウント運用	orange	18	TRUE	4	1
P121	random	user-ANON-540	user	フレイル予防を目的としたセミナーを開催	blue	18	FALSE	2	6
P121	random	ai-ANON-378	ai	親子で楽しむ料理教室開催	white	19	TRUE	1	9
P121	random	user-ANON-768	user	地元の音楽関係者に解説をしてもらう	purple	19	FALSE	1	14
P072	vertical	ai-ANON-963	ai	地元食材を使った限定メニュー	yellow	0	FALSE	0	0
P072	vertical	user-ANON-621	user	味にうるさい人を雇う	orange	0	FALSE	0	1
P072	vertical	ai-ANON-894	ai	地元農家とコラボイベント開催	yellow	1	FALSE	1	0
P072	vertical	user-ANON-788	user	農家のカワィィ娘をバイトに雇う	yellow	1	TRUE	2	0
P072	vertical	ai-ANON-146	ai	地元食材の月替りスイーツ販売	yellow	2	FALSE	3	0
P072	vertical	user-ANON-999	user	地元の食材関係者とのコネづくり	orange	2	FALSE	3	1
P072	vertical	ai-ANON-678	ai	地元食材の食べ比べセット提供	yellow	3	FALSE	4	0
P072	vertical	user-ANON-607	user	食べ放題をメニュ＾に加える	yellow	3	TRUE	5	0
P072	vertical	ai-ANON-161	ai	限定メニューのレシピ公開イベント開催	yellow	4	FALSE	6	0
P072	vertical	user-ANON-267	user	イベント開催会場の確保	orange	4	FALSE	6	1
P072	vertical	ai-ANON-129	ai	限定メニューのペアリングドリンク提案	yellow	5	FALSE	7	0
P072	vertical	user-ANON-404	user	オシャレなグラスの準備	orange	5	TRUE	7	1
P072	vertical	ai-ANON-458	ai	地元食材の産地マップ掲示	yellow	6	FALSE	8	0
P072	vertical	user-ANON-067	user	地図業者との協業	orange	6	FALSE	8	1
P072	vertical	ai-ANON-850	ai	味にうるさい人の推しメニュー紹介	orange	7	FALSE	1	1
P072	vertical	user-ANON-177	user	あいうえお	yellow	7	FALSE	9	0
P072	vertical	ai-ANON-552	ai	味にうるさい人の試食会開催	orange	8	FALSE	2	1
P072	vertical	user-ANON-530	user	美味しんぼを読んで勉強する	red	8	FALSE	0	2
P072	vertical	ai-ANON-670	ai	味にうるさい人の接客体験ツアー開催	orange	9	FALSE	4	1
P072	vertical	user-ANON-387	user	かきくけこ	orange	9	FALSE	9	1
P072	vertical	ai-ANON-429	ai	美味しんぼ風メニュー解説POP設置	red	10	FALSE	1	2
P072	vertical	user-ANON-003	user	さしすせそ	red	10	FALSE	9	2
P072	vertical	ai-ANON-243	ai	美味しんぼ風メニュー漫画作成	red	11	FALSE	2	2
P072	vertical	user-ANON-180	user	たちつてと	pink	11	FALSE	9	3
P072	vertical	ai-ANON-474	ai	美味しんぼ風メニュー講座開催	red	12	FALSE	3	2
P072	vertical	user-ANON-489	user	なにぬねの	green	12	FALSE	9	4
P072	vertical	ai-ANON-526	ai	美味しんぼ風メニュー解説動画制作	red	13	FALSE	4	2
P072	vertical	user-ANON-302	user	はひふへほ	yellow	13	FALSE	10	0
P072	vertical	ai-ANON-528	ai	美味しんぼ風スタッフ研修実施	red	14	FALSE	5	2
P072	vertical	user-ANON-466	user	まみむめも	orange	14	FALSE	10	1
P072	vertical	ai-ANON-193	ai	美味しんぼ風味覚ワークショップ開催	red	15	FALSE	6	2
P072	vertical	user-ANON-349	user	やゆよ	red	15	FALSE	10	2
P072	vertical	ai-ANON-321	ai	地元アーティスト作品展示カフェ	pink	16	FALSE	0	3
P072	vertical	user-ANON-205	user	らりるれろ	pink	16	FALSE	10	3
P072	vertical	ai-ANON-363	ai	アート作品の販売会開催	pink	17	FALSE	1	3
P072	vertical	user-ANON-559	user	わをん	green	17	FALSE	10	4
P072	vertical	ai-ANON-870	ai	アーティストとコラボ限定メニュー	pink	18	FALSE	2	3
P072	vertical	user-ANON-500	user	１２３４５	yellow	18	FALSE	11	0
P072	vertical	ai-ANON-369	ai	アート作品テーマの限定メニュー提供	pink	19	FALSE	3	3
P072	vertical	user-ANON-728	user	678910	orange	19	FALSE	11	1
P146	random	ai-ANON-662	ai	街歩き謎解きカフェ化	yellow	0	FALSE	0	0
P146	random	user-ANON-176	user	美味しいオリジナルメニューを作成	orange	0	FALSE	0	1
P146	random	ai-ANON-460	ai	カフェ内で地元作家の展示販売	red	1	TRUE	0	2
P146	random	user-ANON-137	user	アニメとコラボ	yellow	1	TRUE	1	0
P146	random	ai-ANON-161	ai	カフェで朝ヨガ体験開催	pink	2	FALSE	0	3
P146	random	user-ANON-942	user	自然を楽しむ	green	2	FALSE	0	4
P146	random	ai-ANON-730	ai	謎解きクリアで限定メニュー提供	yellow	3	TRUE	2	0
P146	random	user-ANON-705	user	追加ゲームで割り引き	yellow	3	FALSE	3	0
P146	random	ai-ANON-209	ai	カフェで即席音楽ライブ開催	teal	4	FALSE	0	5
P146	random	user-ANON-448	user	コーヒーをアレンジ	orange	4	FALSE	1	1
P146	random	ai-ANON-467	ai	謎解き参加者限定スタンプラリー	yellow	5	FALSE	4	0
P146	random	user-ANON-236	user	スタンプラリークリアでコーヒー無料券プレゼント	yellow	5	TRUE	5	0
P146	random	ai-ANON-992	ai	謎解きルートに地元店舗連携	yellow	6	FALSE	6	0
P146	random	user-ANON-540	user	アイドルとコラボ	teal	6	FALSE	1	5
P146	random	ai-ANON-153	ai	謎解き参加者限定カフェマップ配布	yellow	7	TRUE	7	0
P146	random	user-ANON-392	user	ケーキ	orange	7	FALSE	2	1
P146	random	ai-ANON-429	ai	謎解き参加者限定カフェグッズ販売	yellow	8	TRUE	8	0
[truncated: 3,850 more rows]
